# Supplementary material for: Hybridization footprint and the mechanism of leaf color differences in Philodendron cultivars
Source: Hortic Res. 2026 Feb 20;13(5):uhag041. doi: 10.1093/hr/uhag041 (PMC13175634; doi:10.1093/hr/uhag041)
Supplement: Web_Material_uhag041 [file web_material_uhag041.zip]

Archive with 2 entries (2 files):
- 260107-ThehaplotypemdrPH-SP.docx
- 260107-ThehaplotypemdrPHSPT.xlsx
