# Supplementary material for: Hybridization footprint and the mechanism of leaf color differences in Philodendron cultivars
Source: Hortic Res. 2026 Feb 20;13(5):uhag041. doi: 10.1093/hr/uhag041 (PMC13175634; doi:10.1093/hr/uhag041)
Supplement: Web_Material_uhag041 [file web_material_uhag041.zip › 260107-ThehaplotypemdrPHSPT.xlsx]

## Sheet: Table S1
The Assembly indicators of P. tatei genome assembly
	P. tatei genome assembly	P. tatei genome assembly (Contig)
Largest contig	115654769	115654769
Total length	3049152810	3049152810
N50	94065425	94065425
N90	65658082	61848975
auN	89266648	85681935
L50	15	15
L90	30	31
GC (%)	41.97	41.97

## Sheet: Table S2
	The characteristics of telomeres and centromeres in P.tatei genome
Haplotypes	Chromosome	Chrlen	Telomere	Telomere Length (Left)	Telomere Position (Left)	Telomere Length (Right)	Telomere Position (Right)	Centromere_start	Centromere_end	Gap Count	Gap Location
A	Chr13	99085557	both	451	0-3153	883	99079379-99085557	30154121	30268112	0
	Chr22	69550284	right	0	-	257	69548487-69550284	18225664	19153673	0
	Chr34	102115236	both	881	0-6160	355	102112758-102115236	77940919	91957864	0
	Chr4	80441388	both	1018	0-7124	754	80436110-80441388	6295039	6873697	0
	Chr1	113882974	both	1758	0-12301	363	113880438-113882974	11254981	11483032	0
	Chr5	89802838	both	599	0-4191	290	89800809-89802838	10630618	10824696	0
	Chr7	94183369	both	1333	0-9324	304	94181244-94183369	78077238	89779540	0
	Chr9	94065425	right	0	-	571	94061429-94065425	76430469	84786091	0
	Chr11	99242828	both	1028	0-7188	556	99238937-99242828	29607864	30713678	0
	Chr15	95465395	left	896	0-6270	0	-	60004092	60414558	0
	Chr17	61848975	both	116	0-811	580	61844920-61848975	1002644	1208411	0
	Chr19	49322424	both	1516	0-10609	828	49316635-49322424	1776233	2595280	0
	Chr23	69844865	both	904	0-6328	1484	69834486-69844865	5739777	6056686	0
	Chr26	95340216	left	508	0-3552	0	-	26361830	26477229	0
	Chr28	94426894	both	921	0-6441	956	94420209-94426894	2964557	3985739	0
	Chr30	115654769	both	1037	0-7250	784	115649284-115654769	6370667	6473245	0
	Chr31	80483095	both	696	0-4867	1474	80472786-80483095	3520151	4096439	0
B	Chr2	111039030	both	1158	0-8103	1388	111029320-111039030	100782538	107399855	0
	Chr3	85110120	both	169	0-1180	230	85108514-85110120	38348454	45236669	0
	Chr6	89739108	both	245	0-1714	1791	89726577-89739108	731382	902154	0
	Chr8	81289496	both	508	0-3553	1289	81280479-81289496	59768652	62002444	1	34170-34669
	Chr10	105600639	both	1852	0-12959	1201	105592233-105600639	23574487	24663884	0
	Chr12	93393811	right	0	-	366	93391257-93393811	63460389	64361157	5	17799252-17799751 80148204-80148703 80598640-80599139 83985012-83985511 84055294-84055793
	Chr14	94042630	right	0	-	373	94040023-94042630	59806755	59995219	2	186005-186504
	Chr16	65658082	both	524	0-3665	1639	65646615-65658082	63757867	64963188	0
	Chr18	53018921	both	1283	0-8980	813	53013237-53018921	5417326	5635208	0
	Chr20	55007939	both	967	0-6765	363	55005408-55007939	792759	1093892	0
	Chr21	73831477	both	1253	0-8770	396	73828708-73831477	68621350	68790495	0
	Chr24	94730696	right	0	-	1486	94720294-94730696	87961613	88824861	0
	Chr25	101647818	right	0	-	772	101642417-101647818	59029161	62722778	0
	Chr27	82950536	both	560	0-3920	443	82947441-82950536	7168073	7596967	1	71877208-71877707
	Chr29	112004305	both	400	0-2795	261	112002487-112004305	98321999	98453824	0
	Chr32	90210797	both	1791	0-12536	1850	90197851-90210797	66181405	71858725	2	9020172-9020671 9051150-9051649
	Chr33	91104988	both	803	0-5616	782	91099521-91104988	78325905	78798328	4	65744553-65745052 65770081-65770580 90976324-90976823 91060951-91061450

## Sheet: Table S3
The busco statistics in P. tatei genome
Types	Number	Ratio
Complete BUSCOs (C)	1576	0.976
Complete and single-copy BUSCOs (S)	100	0.062
Complete and duplicated BUSCOs (D)	1476	0.914
Fragmented BUSCOs (F)	29	0.018
Missing BUSCOs (M)	9	0.018
Total BUSCO groups searched	1614	0.016

## Sheet: Table S4
The TE statistics in P. tatei genome
Category	Number of Elements	Length (bp)	Percentage of Sequence
Retroelements	2259519	1884406739	0.6318
LTR elements	2259519	1884406739	0.6318
BEL/Pao	0	0	0
Ty1/Copia	294414	308364121	0.1034
Gypsy/DIRS1	1052326	1133266180	0.38
Retroviral	0	0	0
DNA transposons	1242327	339120860	0.1137
Unclassified	210993	38349537	0.0129
Total interspersed repeats	-	2261877136	0.7583
Small RNA	0	0	0
Satellites	0	0	0
Simple repeats	431074	19463668	0.0065
Low complexity	59953	3401818	0.0011

## Sheet: Table S5
The distribution of AMK-A
Speices	Chromosmoe	Position Start	Position End	Coloer	Ancestral chromosome
Z. hybrida	Chr01	11633	12751960	red	Chr2
	Chr01	12854796	39405486	RoyalBlue	Chr1
	Chr01	39579314	72376892	yellow	Chr3
	Chr02	45125	83112147	black	Chr5
	Chr03	18960	60761141	pink	Chr7
	Chr04	81297	7702728	grey	Chr6
	Chr04	7709246	53321166	green	Chr4
	Chr04	53344930	68544441	yellow	Chr3
	Chr05	184363	81755205	grey	Chr6
	Chr06	68152	25010222	#FF8000	Chr8
	Chr06	25036253	86411947	black	Chr5
	Chr07	22713	13065443	#FF8000	Chr8
	Chr07	13079195	47742105	grey	Chr6
	Chr07	47792984	53666489	green	Chr4
	Chr07	53695343	63636472	#FF8000	Chr8
	Chr07	63656803	70140825	RoyalBlue	Chr1
	Chr07	70167569	74585895	#FF8000	Chr8
	Chr08	656	29456768	yellow	Chr3
	Chr08	29707439	68521036	red	Chr2
	Chr08	68562641	76139052	yellow	Chr3
	Chr09	223019	51075717	red	Chr2
	Chr09	51121135	74288957	RoyalBlue	Chr1
	Chr09	74289152	77029557	yellow	Chr3
	Chr10	33454	12216890	pink	Chr7
	Chr10	12219714	48798480	#FF8000	Chr8
	Chr10	48823844	52782552	green	Chr4
	Chr10	52845034	57009204	#FF8000	Chr8
	Chr11	84422	2449500	green	Chr4
	Chr11	2461768	56737606	pink	Chr7
	Chr12	131073	15318072	yellow	Chr3
	Chr12	15375754	64229236	RoyalBlue	Chr1
	Chr13	68431	40633061	pink	Chr7
	Chr13	40637928	52361300	green	Chr4
	Chr14	50274	14840991	grey	Chr6
	Chr14	14869338	26795856	green	Chr4
	Chr14	26815915	64979145	black	Chr5
	Chr14	64985239	79036826	green	Chr4
	Chr14	79047884	82178265	black	Chr5
	Chr15	34051	50259221	black	Chr5
	Chr15	50316141	62008342	green	Chr4
	Chr15	62059017	65925828	pink	Chr7
	Chr15	65960095	77394139	black	Chr5
	Chr16	21910	16982161	grey	Chr6
	Chr16	16993738	25714926	red	Chr2
	Chr16	25728094	65184308	black	Chr5
	Ctg292	5215	780249	#FF8000	Chr8
S. polyrhiza	CP019093.1	13488	2613983	yellow	Chr3
	CP019093.1	2624411	5384252	RoyalBlue	Chr1
	CP019093.1	5397100	5401357	green	Chr4
	CP019093.1	5045122	51461	yellow	Chr3
	CP019094.1	50137	2392018	#FF8000	Chr8
	CP019094.1	2401426	55060	grey	Chr6
	CP019095.1	25153	18215	black	Chr5
	CP019096.1	56922	5261819	#FF8000	Chr8
	CP019096.1	5258073	4941505	red	Chr2
	CP019096.1	4920709	22384	#FF8000	Chr8
	CP019097.1	14261	20761	grey	Chr6
	CP019098.1	13406	2219370	#FF8000	Chr8
	CP019098.1	2225777	7065	green	Chr4
	CP019099.1	34930	2566187	green	Chr4
	CP019099.1	2576530	3820535	grey	Chr6
	CP019099.1	3753736	27158	green	Chr4
	CP019100.1	6238	6397774	black	Chr5
	CP019100.1	6403024	6656203	#FF8000	Chr8
	CP019100.1	6659775	5293	black	Chr5
	CP019101.1	21812	5458708	yellow	Chr3
	CP019101.1	5477500	5198846	pink	Chr7
	CP019101.1	5165621	5217	yellow	Chr3
	CP019102.1	43953	2312740	pink	Chr7
	CP019102.1	2305609	8987	black	Chr5
	CP019103.1	197862	102130	yellow	Chr3
	CP019104.1	19504	48674	green	Chr4
	CP019105.1	20608	28175	pink	Chr7
	CP019106.1	57119	15217	black	Chr5
	CP019107.1	44893	11627	red	Chr2
	CP019108.1	36816	25062	RoyalBlue	Chr1
	CP019109.1	3363	23632	pink	Chr7
	CP019110.1	12993	50246	black	Chr5
	CP019111.1	19379	45797	yellow	Chr3
	CP019112.1	154	97665	yellow	Chr3
P.tatei Hap1	Chr1	73024	103033	red	Chr2
	Chr11	33586	21647803	#FF8000	Chr8
	Chr11	21689674	201808	yellow	Chr3
	Chr13	63923	141233	#FF8000	Chr8
	Chr15	860055	3440466	pink	Chr7
	Chr17	8138	20961	black	Chr5
	Chr19	111918	90087	green	Chr4
	Chr22	35078	21242	grey	Chr6
	Chr23	4529	142399	black	Chr5
	Chr26	33406	325319	RoyalBlue	Chr1
	Chr28	2053	58742	green	Chr4
	Chr30	93396	170092	#FF8000	Chr8
	Chr31	320267	204431	grey	Chr6
	Chr34	272572	882056	red	Chr2
	Chr4	88985	852111	green	Chr4
	Chr5	92184	104821	pink	Chr7
	Chr7	226139	162654	black	Chr5
	Chr9	79606	94382791	grey	Chr6
	Chr9	94394560	161339	black	Chr5
C. esculenta	CM024753A1	84835	12109477	black	Chr5
	CM024753A1	12235129	106907383	#FF8000	Chr8
	CM024753A1	106927377	212086518	grey	Chr6
	CM024754A1	80604	71712661	yellow	Chr3
	CM024754A1	71738909	200663861	green	Chr4
	CM024755A1	261154	14006930	green	Chr4
	CM024755A1	14024526	187106330	pink	Chr7
	CM024756A1	109675	58106313	yellow	Chr3
	CM024756A1	58283295	159334191	pink	Chr7
	CM024757A1	681	175074299	grey	Chr6
	CM024758A1	44354	151388169	black	Chr5
	CM024759A1	51290	14168285	green	Chr4
	CM024759A1	14350130	112672499	black	Chr5
	CM024760A1	81841	8415685	RoyalBlue	Chr1
	CM024760A1	8444792	171388321	pink	Chr7
	CM024760A1	171397689	179124403	#FF8000	Chr8
	CM024761A1	257587	142138679	yellow	Chr3
	CM024761A1	142230354	147847676	black	Chr5
	CM024761A1	147858056	155970234	pink	Chr7
	CM024762A1	17845	119333353	yellow	Chr3
	CM024762A1	119352418	154661725	grey	Chr6
	CM024763A1	3984	4807567	red	Chr2
	CM024763A1	4835744	26456100	grey	Chr6
	CM024763A1	26487589	42100805	red	Chr2
	CM024763A1	42152412	67228624	grey	Chr6
	CM024763A1	67249753	133238069	RoyalBlue	Chr1
	CM024764A1	279008	80408437	pink	Chr7
	CM024764A1	80438414	102178691	yellow	Chr3
	CM024765A1	29915	9059111	grey	Chr6
	CM024765A1	9101531	104622995	black	Chr5
	CM024766A1	35924	90810331	#FF8000	Chr8
	CM024766A1	90817687	95575735	yellow	Chr3
	CM024766A1	95604038	117441397	black	Chr5
A. amnicola	CM085751.1	92701	36947685	green	Chr4
	CM085751.1	37166809	423525349	yellow	Chr3
	CM085751.1	423606952	428122057	red	Chr2
	CM085751.1	428206786	416825316	#FF8000	Chr8
	CM085751.1	416786765	403033339	red	Chr2
	CM085751.1	402898572	39480673	yellow	Chr3
	CM085751.1	39462403	492855	green	Chr4
	CM085752.1	28700	48046993	red	Chr2
	CM085752.1	48070125	288646423	black	Chr5
	CM085752.1	289064942	410613656	red	Chr2
	CM085752.1	410626904	410018622	black	Chr5
	CM085752.1	409810447	212733255	red	Chr2
	CM085752.1	211366110	48385536	black	Chr5
	CM085752.1	48338744	735962	red	Chr2
	CM085753.1	34576	47504490	#FF8000	Chr8
	CM085753.1	47547276	94254357	grey	Chr6
	CM085753.1	94438300	161555244	#FF8000	Chr8
	CM085753.1	161512363	72591946	grey	Chr6
	CM085753.1	72559341	95950	#FF8000	Chr8
	CM085754.1	173146	290824165	RoyalBlue	Chr1
	CM085754.1	291267257	267029165	yellow	Chr3
	CM085754.1	266439600	614265	RoyalBlue	Chr1
	CM085755.1	26005	14662	black	Chr5
	CM085756.1	32596	72183990	grey	Chr6
	CM085756.1	72207038	84542239	pink	Chr7
	CM085756.1	84502772	226493	grey	Chr6
	CM085757.1	52016	117400719	green	Chr4
	CM085757.1	118132172	141610747	red	Chr2
	CM085757.1	141684709	120639990	grey	Chr6
	CM085757.1	118211718	130202	green	Chr4
	CM085758.1	158192	287945270	green	Chr4
	CM085758.1	288123240	290702205	#FF8000	Chr8
	CM085758.1	290769020	266164943	RoyalBlue	Chr1
	CM085758.1	265940824	261211025	green	Chr4
	CM085758.1	260891996	32363	#FF8000	Chr8
	CM085759.1	133438	165497	black	Chr5
	CM085760.1	21398	286926481	green	Chr4
	CM085760.1	286893176	271583654	grey	Chr6
	CM085760.1	271552989	142578	green	Chr4
	CM085761.1	42334	31963	yellow	Chr3
	CM085762.1	30391	34206113	#FF8000	Chr8
	CM085762.1	34588504	41055154	green	Chr4
	CM085762.1	41273060	42212078	grey	Chr6
	CM085762.1	41788724	34506683	green	Chr4
	CM085762.1	34417764	42369	#FF8000	Chr8
	CM085763.1	44224	96269	pink	Chr7
	CM085764.1	46952	354881	pink	Chr7
	CM085765.1	1117892	825950	yellow	Chr3

## Sheet: Table S6
The information of varieties in Philodendron popultaion
ID in the study	Identification name	Latin name
Phs01	M10-L3	Philodendron hederaceum
Phs02	MLR-12-1_M-11	Philodendron erubescens
Phs03	MLR-12-1_M-12	Philodendron erubescens
Phs04	MLR-12-1_M-2	Philodendron erubescens
Phs05	MLR-12-1_M-3	Philodendron erubescens
Phs06	MLR-12-1_M-4	Philodendron erubescens
Phs07	MLR-12-1_M-5	Philodendron erubescens
Phs08	MLR-12-2_M-19	Philodendron mexicanum
Phs09	MLR-12-2_M-20	Philodendron domesticum
Phs10	MLR-12-2_M-21	Philodendron erubescens
Phs11	MLR-12-2_M-22	Philodendron tatei
Phs12	MLR-12-2_M-23	Philodendron tatei
Phs13	MLR-12-2_M-24	Philodendron tatei
Phs14	MLR-12-2_M-25	Philodendron tatei
Phs15	MS-17-20_S20	Philodendron erubescens
Phs16	MS-21-23_S22	Philodendron erubescens
Phs17	MS-5-8_S7	Philodendron suphastatum
Phs18	MS-5-8_S8	Philodendron rogosum
Phs19	Unknown_CD916-001R0001	Philodendron tatei
Phs20	Unknown_CD916-001R0002sp	Philodendron tatei
Phs21	Unknown_CD916-001R0005	Philodendron hederaceum
Phs22	Unknown_CD916-1_001R0002	Philodendron tatei
Phs23	Unknown_CF058-ZX01-010001	Philodendron tatei
Phs24	Unknown_CF058-ZX01-010006	Philodendron pastazanum
Phs25	Unknown_CF058-ZX01-010008	Philodendron florida
Phs26	Unknown_CF058-ZX01-010010	Philodendron erubescens
Phs27	Unknown_CF058-ZX01-010011	Philodendron hederaceum
Phs28	MLR-12-1_M-13	Philodendron melanochrysum
Phs29	MLR-12-2_M-15	Philodendron gloriosum
Phs30	MLR-12-2_M-16	Philodendron sodiroi
Phs31	MLR-12-2_M-17	Philodendron melanochrysum
Phs32	MLR-12-2_M-18	Philodendron eximium
Phs33	MS-13-16_S13	Philodendron melanochrysum
Phs34	MS-13-16_S14	Philodendron melanochrysum
Phs35	MS-13-16_S16	philodendron camposportoanum
Phs36	MS-1-4_S1	Philodendron melanochrysum
Phs37	MS-1-4_S3	Philodendron brandtianum
Phs38	MS-17-20_S17	Philodendron ecuadorian
Phs39	MS-17-20_S18	Philodendron tatei
Phs40	MS-17-20_S19	Philodendron gloriosum
Phs41	MS-5-8_S6	Philodendron fibraecataphyllum
Phs42	MS-9-12_S11	Philodendron tortum
Phs43	MS-9-12_S9	philodendron camposportoanum
Phs44	MS-GL-L_GLall	philodendron camposportoanum
Phs45	Unknown_CD916-001R0003	Philodendron florida
Phs46	Unknown_CD916-001R0004	Philodendron domesticum
Phs47	Unknown_CF058-ZX01-010005	Philodendron melanochrysum
Phs48	Unknown_CF058-ZX01-010007	Philodendron domesticum
Phs49	MLR-12-1_M-7	Philodendron warscewiczii
Phs50	MS-21-23_S23	Philodendron warscewiczii
Phs51	MS-9-12_S10	Philodendron hederaceum
Phs52	MS-GL-L_L	Philodendron warscewiczii
Phs53	MS-Y	Philodendron warscewiczii
Phs54	Unknown_CF058-ZX01-010009	Philodendron warscewiczii
Phs55	MLR-12-1_M-1	Philodendron bipinnatifidum
Phs56	MLR-12-1_M-6	Philodendron bipennifolium
Phs57	MLR-12-1_M-9	Philodendron bipinnatifidum
Phs58	MS-13-16_S15	Philodendron tripartitum
Phs59	MS-5-8_S5	Philodendron bipinnatifidum
Phs60	MS-1-4_S4	Philodendron McDowell
Phs61	MLR-12-1_M-8	Philodendron erubescens
Phs62	MLR-12-2_M-14	Philodendron ecuadorian
OG01	MS-9-12_S12	Amydrium Zippelianum
OG02	MS-GL-S2_S2	Amydrium sinense
OG03	MS-21-23_S21	Caladium bicolor

## Sheet: Table S7
Go Enrichment of gene flow genes from Group C to Group B
Class	GO_Name	GO_ID	GO_Level	P_value	EnrichmentScore	HitsGenesCountsInSelectedSet	HitsGenesCountsInBackground	AllGenesCountsInSelectedSet	AllGenesCountsInBackground	GenesOfSelectedSetInGOterm	corrected p-value(BH method)
Biological process	regulation of organ growth	GO:0046620	6	1.9e-05	2.71501	16	25	2085	8845	MdrSG100027329,MdrSG100000983,MdrSG100016551,MdrSG100010426,MdrSG100010427,MdrSG100010428,MdrSG100010432,MdrSG100010433,MdrSG100010430,MdrSG100010431,MdrSG100010434,MdrSG100010435,MdrSG100004990,MdrSG100018276,MdrSG100029739,MdrSG100006818,	0.093626
Molecular function	transcription regulator activity	GO:0140110	2	0.000123	1.20538	272	975	1749	7557	MdrSG100023868,MdrSG100014069,MdrSG100002078,MdrSG100002083,MdrSG100014091,MdrSG100002049,MdrSG100014105,MdrSG100004761,MdrSG100004755,MdrSG100004726,MdrSG100023911,MdrSG100028778,MdrSG100014173,MdrSG100028781,MdrSG100028793,MdrSG100028830,MdrSG100015517,MdrSG100028814,MdrSG100028817,MdrSG100028818,MdrSG100015538,MdrSG100015526,MdrSG100015527,MdrSG100019084,MdrSG100016822,MdrSG100016825,MdrSG1000…	0.177352
Molecular function	transcription coregulator activity	GO:0003712	4	0.000457	1.77565	30	73	1749	7557	MdrSG100014091,MdrSG100028814,MdrSG100015526,MdrSG100015527,MdrSG100000986,MdrSG100000963,MdrSG100015315,MdrSG100015313,MdrSG100007375,MdrSG100013278,MdrSG100018157,MdrSG100018155,MdrSG100018156,MdrSG100018154,MdrSG100018152,MdrSG100014691,MdrSG100003982,MdrSG100015798,MdrSG100027773,MdrSG100006406,MdrSG100001446,MdrSG100017082,MdrSG100000758,MdrSG100017521,MdrSG100012840,MdrSG100012851,MdrSG1000…	0.220317
Molecular function	oxidoreductase activity, acting on paired donors, with incorporation or reduction of molecular oxygen, reduced flavin or flavoprotein as one donor, and incorporation of one atom of oxygen	GO:0016712	5	0.000809	3.36059	7	9	1749	7557	MdrSG100020406,MdrSG100005144,MdrSG100005145,MdrSG100005143,MdrSG100005140,MdrSG100005141,MdrSG100029729,	0.234114
Molecular function	obsolete cofactor transmembrane transporter activity	GO:0051184	0	0.000809	3.36059	7	9	1749	7557	MdrSG100027818,MdrSG100026287,MdrSG100001136,MdrSG100005105,MdrSG100012111,MdrSG100029000,MdrSG100000785,	0.234114
Molecular function	ent-kaurene oxidase activity	GO:0052615	6	0.000661	4.32075	5	5	1749	7557	MdrSG100005144,MdrSG100005145,MdrSG100005143,MdrSG100005140,MdrSG100005141,	0.239166
Biological process	cellular component assembly	GO:0022607	5	0.000105	1.26032	194	653	2085	8845	MdrSG100023878,MdrSG100015395,MdrSG100014080,MdrSG100027327,MdrSG100028770,MdrSG100015407,MdrSG100023907,MdrSG100023918,MdrSG100014170,MdrSG100014168,MdrSG100016831,MdrSG100028814,MdrSG100000970,MdrSG100000969,MdrSG100004569,MdrSG100029824,MdrSG100004567,MdrSG100029825,MdrSG100029820,MdrSG100004564,MdrSG100004571,MdrSG100029838,MdrSG100016535,MdrSG100004508,MdrSG100004506,MdrSG100004513,MdrSG1000…	0.25841
Molecular function	transcription corepressor activity	GO:0003714	5	0.000456	2.31469	15	28	1749	7557	MdrSG100014091,MdrSG100015526,MdrSG100015527,MdrSG100007375,MdrSG100013278,MdrSG100018157,MdrSG100018155,MdrSG100018156,MdrSG100018154,MdrSG100018152,MdrSG100003982,MdrSG100027773,MdrSG100017082,MdrSG100000758,MdrSG100012840,	0.330164
Biological process	long-chain fatty acid metabolic process	GO:0001676	10	0.000205	1.88542	28	63	2085	8845	MdrSG100014090,MdrSG100014089,MdrSG100014144,MdrSG100007356,MdrSG100003861,MdrSG100015810,MdrSG100015813,MdrSG100015814,MdrSG100015815,MdrSG100015807,MdrSG100015808,MdrSG100015809,MdrSG100020413,MdrSG100013368,MdrSG100018193,MdrSG100018191,MdrSG100018192,MdrSG100027667,MdrSG100013601,MdrSG100019916,MdrSG100024488,MdrSG100001769,MdrSG100001768,MdrSG100001413,MdrSG100002836,MdrSG100002835,MdrSG1000…	0.335122
Molecular function	oxidoreductase activity, acting on single donors with incorporation of molecular oxygen	GO:0016701	4	0.00379497	2.08036	13	27	1749	7557	MdrSG100019088,MdrSG100016809,MdrSG100026608,MdrSG100001155,MdrSG100001151,MdrSG100000196,MdrSG100000198,MdrSG100026753,MdrSG100002836,MdrSG100002835,MdrSG100000761,MdrSG100020988,MdrSG100025876,	0.343208
Molecular function	protein-macromolecule adaptor activity	GO:0030674	3	0.00168075	1.50883	44	126	1749	7557	MdrSG100002084,MdrSG100014091,MdrSG100028814,MdrSG100015526,MdrSG100015527,MdrSG100000986,MdrSG100000963,MdrSG100021063,MdrSG100015315,MdrSG100015313,MdrSG100007375,MdrSG100013278,MdrSG100018157,MdrSG100018155,MdrSG100018156,MdrSG100018154,MdrSG100018152,MdrSG100014691,MdrSG100003997,MdrSG100003982,MdrSG100015798,MdrSG100027791,MdrSG100027773,MdrSG100015740,MdrSG100005148,MdrSG100006406,MdrSG1000…	0.347435
Molecular function	DNA endonuclease activity	GO:0004520	6	0.00363572	2.16038	12	24	1749	7557	MdrSG100023879,MdrSG100000970,MdrSG100010415,MdrSG100027285,MdrSG100007347,MdrSG100013193,MdrSG100028967,MdrSG100013624,MdrSG100017265,MdrSG100017525,MdrSG100017524,MdrSG100005529,	0.350726
Biological process	microtubule-based process	GO:0007017	3	0.00151679	1.44987	54	158	2085	8845	MdrSG100002097,MdrSG100019011,MdrSG100023924,MdrSG100014170,MdrSG100004569,MdrSG100004571,MdrSG100004508,MdrSG100004506,MdrSG100021042,MdrSG100028558,MdrSG100028560,MdrSG100014004,MdrSG100010455,MdrSG100007366,MdrSG100026593,MdrSG100002563,MdrSG100003878,MdrSG100026597,MdrSG100013359,MdrSG100013358,MdrSG100013357,MdrSG100027595,MdrSG100026266,MdrSG100026335,MdrSG100026334,MdrSG100026333,MdrSG1000…	0.355001
Molecular function	hydro-lyase activity	GO:0016836	5	0.00354702	1.85175	18	42	1749	7557	MdrSG100028750,MdrSG100004771,MdrSG100016537,MdrSG100010447,MdrSG100003823,MdrSG100012054,MdrSG100013353,MdrSG100027663,MdrSG100027671,MdrSG100027693,MdrSG100029152,MdrSG100018572,MdrSG100024449,MdrSG100001769,MdrSG100001768,MdrSG100004272,MdrSG100004391,MdrSG100006782,	0.36661
Biological process	DNA-templated transcription initiation	GO:0006352	9	0.00121067	1.72147	28	69	2085	8845	MdrSG100023907,MdrSG100028814,MdrSG100029810,MdrSG100027292,MdrSG100028562,MdrSG100015313,MdrSG100007347,MdrSG100026599,MdrSG100014691,MdrSG100015798,MdrSG100002459,MdrSG100018496,MdrSG100018543,MdrSG100024472,MdrSG100025750,MdrSG100000197,MdrSG100014789,MdrSG100026752,MdrSG100001446,MdrSG100001407,MdrSG100029005,MdrSG100017525,MdrSG100017524,MdrSG100005565,MdrSG100012851,MdrSG100000800,MdrSG1000…	0.371904
Molecular function	molecular adaptor activity	GO:0060090	2	0.00258028	1.47298	45	132	1749	7557	MdrSG100002084,MdrSG100014091,MdrSG100028814,MdrSG100015526,MdrSG100015527,MdrSG100000986,MdrSG100000963,MdrSG100021063,MdrSG100015315,MdrSG100015313,MdrSG100007375,MdrSG100013278,MdrSG100018157,MdrSG100018155,MdrSG100018156,MdrSG100018154,MdrSG100018152,MdrSG100014691,MdrSG100003997,MdrSG100003982,MdrSG100021439,MdrSG100015798,MdrSG100027791,MdrSG100027773,MdrSG100015740,MdrSG100005148,MdrSG1000…	0.373367
Biological process	long-chain fatty acid biosynthetic process	GO:0042759	11	0.00114567	1.92828	20	44	2085	8845	MdrSG100014090,MdrSG100014089,MdrSG100003861,MdrSG100015810,MdrSG100015813,MdrSG100015814,MdrSG100015815,MdrSG100015807,MdrSG100015808,MdrSG100015809,MdrSG100020413,MdrSG100013368,MdrSG100018191,MdrSG100027667,MdrSG100019916,MdrSG100001769,MdrSG100001768,MdrSG100002836,MdrSG100002835,MdrSG100025876,	0.375397
Molecular function	oxidoreductase activity, acting on diphenols and related substances as donors	GO:0016679	4	0.00235023	2.59245	9	15	1749	7557	MdrSG100011679,MdrSG100011678,MdrSG100011690,MdrSG100011682,MdrSG100011686,MdrSG100011684,MdrSG100011689,MdrSG100027605,MdrSG100025778,	0.377866
Biological process	positive regulation of macromolecule biosynthetic process	GO:0010557	8	0.00093	1.25695	144	486	2085	8845	MdrSG100023878,MdrSG100014069,MdrSG100002049,MdrSG100028764,MdrSG100019016,MdrSG100023907,MdrSG100023918,MdrSG100015543,MdrSG100028814,MdrSG100015538,MdrSG100000986,MdrSG100000975,MdrSG100000961,MdrSG100000953,MdrSG100029844,MdrSG100029827,MdrSG100029810,MdrSG100023683,MdrSG100011674,MdrSG100010414,MdrSG100011748,MdrSG100027292,MdrSG100027285,MdrSG100027303,MdrSG100015313,MdrSG100004670,MdrSG1000…	0.380724
Biological process	microtubule cytoskeleton organization	GO:0000226	7	0.00102773	1.59608	38	101	2085	8845	MdrSG100004508,MdrSG100004506,MdrSG100021042,MdrSG100028558,MdrSG100028560,MdrSG100010455,MdrSG100007366,MdrSG100026593,MdrSG100003878,MdrSG100026597,MdrSG100013359,MdrSG100013358,MdrSG100013357,MdrSG100027595,MdrSG100026266,MdrSG100026335,MdrSG100026334,MdrSG100026333,MdrSG100027677,MdrSG100027627,MdrSG100014425,MdrSG100020283,MdrSG100006476,MdrSG100020727,MdrSG100019701,MdrSG100018507,MdrSG1000…	0.38856
Molecular function	12-oxophytodienoate reductase activity	GO:0016629	6	0.00215648	3.02453	7	10	1749	7557	MdrSG100015810,MdrSG100015813,MdrSG100015814,MdrSG100015815,MdrSG100015807,MdrSG100015808,MdrSG100015809,	0.390054
Biological process	protein-containing complex assembly	GO:0065003	6	0.000874	1.2852	123	406	2085	8845	MdrSG100023878,MdrSG100015395,MdrSG100014080,MdrSG100028770,MdrSG100023907,MdrSG100014168,MdrSG100016831,MdrSG100028814,MdrSG100000969,MdrSG100004567,MdrSG100029820,MdrSG100004564,MdrSG100029838,MdrSG100016535,MdrSG100004513,MdrSG100021057,MdrSG100021006,MdrSG100011707,MdrSG100011702,MdrSG100027289,MdrSG100027290,MdrSG100027292,MdrSG100015315,MdrSG100015313,MdrSG100015306,MdrSG100021145,MdrSG1000…	0.390358
Biological process	obsolete positive regulation of nucleobase-containing compound metabolic process	GO:0045935	0	0.00312042	1.23652	130	446	2085	8845	MdrSG100023878,MdrSG100014069,MdrSG100002049,MdrSG100019016,MdrSG100023907,MdrSG100023918,MdrSG100015543,MdrSG100028814,MdrSG100015538,MdrSG100000986,MdrSG100000961,MdrSG100000953,MdrSG100016526,MdrSG100029827,MdrSG100023683,MdrSG100011674,MdrSG100010414,MdrSG100027292,MdrSG100027285,MdrSG100027303,MdrSG100015313,MdrSG100027314,MdrSG100010450,MdrSG100020351,MdrSG100007347,MdrSG100013193,MdrSG1000…	0.393253
Biological process	toxin biosynthetic process	GO:0009403	6	0.00136363	2.72713	9	14	2085	8845	MdrSG100004499,MdrSG100009965,MdrSG100028965,MdrSG100005144,MdrSG100005145,MdrSG100005143,MdrSG100005140,MdrSG100005141,MdrSG100006508,	0.394248
Biological process	phytoalexin metabolic process	GO:0052314	6	0.00136363	2.72713	9	14	2085	8845	MdrSG100004499,MdrSG100009965,MdrSG100028965,MdrSG100005144,MdrSG100005145,MdrSG100005143,MdrSG100005140,MdrSG100005141,MdrSG100006508,	0.394248
Biological process	phytoalexin biosynthetic process	GO:0052315	7	0.00136363	2.72713	9	14	2085	8845	MdrSG100004499,MdrSG100009965,MdrSG100028965,MdrSG100005144,MdrSG100005145,MdrSG100005143,MdrSG100005140,MdrSG100005141,MdrSG100006508,	0.394248
Biological process	negative regulation of organ growth	GO:0046621	7	0.00136363	2.72713	9	14	2085	8845	MdrSG100016551,MdrSG100010428,MdrSG100010432,MdrSG100010433,MdrSG100010431,MdrSG100010434,MdrSG100010435,MdrSG100029739,MdrSG100006818,	0.394248
Biological process	obsolete positive regulation of cellular biosynthetic process	GO:0031328	0	0.00321118	1.23342	132	454	2085	8845	MdrSG100023878,MdrSG100014069,MdrSG100002049,MdrSG100019016,MdrSG100023907,MdrSG100023918,MdrSG100015543,MdrSG100028814,MdrSG100015538,MdrSG100000986,MdrSG100000975,MdrSG100000961,MdrSG100000953,MdrSG100029827,MdrSG100023683,MdrSG100011674,MdrSG100010414,MdrSG100027292,MdrSG100027285,MdrSG100027303,MdrSG100015313,MdrSG100027314,MdrSG100010450,MdrSG100020351,MdrSG100007347,MdrSG100002579,MdrSG1000…	0.394574
Biological process	transcription initiation at RNA polymerase II promoter	GO:0006367	10	0.00112864	1.86657	22	50	2085	8845	MdrSG100023907,MdrSG100028814,MdrSG100029810,MdrSG100027292,MdrSG100015313,MdrSG100007347,MdrSG100026599,MdrSG100014691,MdrSG100002459,MdrSG100018543,MdrSG100025750,MdrSG100000197,MdrSG100014789,MdrSG100001446,MdrSG100001407,MdrSG100029005,MdrSG100017525,MdrSG100017524,MdrSG100012851,MdrSG100000800,MdrSG100024515,MdrSG100024522,	0.396232
Molecular function	DNA-binding transcription factor activity	GO:0003700	3	0.00306455	1.16016	243	905	1749	7557	MdrSG100023868,MdrSG100014069,MdrSG100002078,MdrSG100002083,MdrSG100002049,MdrSG100014105,MdrSG100004761,MdrSG100004755,MdrSG100004726,MdrSG100023911,MdrSG100028778,MdrSG100014173,MdrSG100028781,MdrSG100028793,MdrSG100028830,MdrSG100015517,MdrSG100028817,MdrSG100028818,MdrSG100015538,MdrSG100019084,MdrSG100016822,MdrSG100016825,MdrSG100000983,MdrSG100000986,MdrSG100012916,MdrSG100000963,MdrSG1000…	0.403128
Molecular function	oxidoreductase activity, acting on diphenols and related substances as donors, oxygen as acceptor	GO:0016682	5	0.00335123	2.65893	8	13	1749	7557	MdrSG100011679,MdrSG100011678,MdrSG100011690,MdrSG100011682,MdrSG100011686,MdrSG100011684,MdrSG100011689,MdrSG100027605,	0.404102
Molecular function	cellulase activity	GO:0008810	6	0.00335123	2.65893	8	13	1749	7557	MdrSG100027294,MdrSG100027277,MdrSG100027279,MdrSG100027278,MdrSG100027280,MdrSG100027282,MdrSG100027281,MdrSG100027683,	0.404102
Biological process	obsolete regulation of ER to Golgi vesicle-mediated transport by GTP hydrolysis	GO:0090113	0	0.00349794	3.53517	5	6	2085	8845	MdrSG100021742,MdrSG100021737,MdrSG100021739,MdrSG100017544,MdrSG100017543,	0.409343
Biological process	regulation of COPII vesicle coating	GO:0003400	7	0.00349794	3.53517	5	6	2085	8845	MdrSG100021742,MdrSG100021737,MdrSG100021739,MdrSG100017544,MdrSG100017543,	0.409343
Biological process	regulation of hormone levels	GO:0010817	4	0.00186382	1.31071	93	301	2085	8845	MdrSG100002082,MdrSG100015382,MdrSG100004771,MdrSG100014144,MdrSG100028785,MdrSG100028786,MdrSG100016808,MdrSG100029849,MdrSG100029850,MdrSG100016545,MdrSG100004571,MdrSG100004503,MdrSG100023684,MdrSG100023685,MdrSG100023686,MdrSG100010426,MdrSG100010427,MdrSG100010428,MdrSG100011745,MdrSG100010432,MdrSG100010433,MdrSG100010430,MdrSG100010431,MdrSG100010434,MdrSG100010435,MdrSG100028594,MdrSG1000…	0.416395
Biological process	regulation of macromolecule biosynthetic process	GO:0010556	7	0.00347602	1.10593	457	1753	2085	8845	MdrSG100023868,MdrSG100023878,MdrSG100014069,MdrSG100002078,MdrSG100015388,MdrSG100002083,MdrSG100014091,MdrSG100002049,MdrSG100026007,MdrSG100014105,MdrSG100028764,MdrSG100028770,MdrSG100004761,MdrSG100004755,MdrSG100004726,MdrSG100004719,MdrSG100019018,MdrSG100019016,MdrSG100023907,MdrSG100023911,MdrSG100023918,MdrSG100028778,MdrSG100014173,MdrSG100028781,MdrSG100015495,MdrSG100028793,MdrSG1000…	0.416698
Biological process	purine-containing compound transmembrane transport	GO:0072530	6	0.00392125	2.22211	11	21	2085	8845	MdrSG100023684,MdrSG100023685,MdrSG100023686,MdrSG100027818,MdrSG100026287,MdrSG100021475,MdrSG100021476,MdrSG100005105,MdrSG100018573,MdrSG100012111,MdrSG100004353,	0.418977
Biological process	organelle organization	GO:0006996	5	0.00405507	1.1342	308	1152	2085	8845	MdrSG100023867,MdrSG100023878,MdrSG100015395,MdrSG100002084,MdrSG100014080,MdrSG100014086,MdrSG100014082,MdrSG100027327,MdrSG100028770,MdrSG100015416,MdrSG100023883,MdrSG100023918,MdrSG100014148,MdrSG100028775,MdrSG100014170,MdrSG100015495,MdrSG100015544,MdrSG100016831,MdrSG100028814,MdrSG100028829,MdrSG100019089,MdrSG100016823,MdrSG100004804,MdrSG100000986,MdrSG100000970,MdrSG100000972,MdrSG1000…	0.424056
Biological process	regulation of RNA metabolic process	GO:0051252	8	0.00388578	1.11776	381	1446	2085	8845	MdrSG100023868,MdrSG100023878,MdrSG100014069,MdrSG100002078,MdrSG100002083,MdrSG100014091,MdrSG100002049,MdrSG100026007,MdrSG100014105,MdrSG100004761,MdrSG100004755,MdrSG100004726,MdrSG100004719,MdrSG100019018,MdrSG100023907,MdrSG100023911,MdrSG100028778,MdrSG100014173,MdrSG100028781,MdrSG100015495,MdrSG100028793,MdrSG100015543,MdrSG100028830,MdrSG100015517,MdrSG100015502,MdrSG100028814,MdrSG1000…	0.424414
Biological process	L-leucine metabolic process	GO:0006551	10	0.00304942	3.18165	6	8	2085	8845	MdrSG100014103,MdrSG100018198,MdrSG100015647,MdrSG100029248,MdrSG100024449,MdrSG100000723,	0.428225
Biological process	regulation of vesicle targeting, to, from or within Golgi	GO:0048209	6	0.00304942	3.18165	6	8	2085	8845	MdrSG100002084,MdrSG100021742,MdrSG100021737,MdrSG100021739,MdrSG100017544,MdrSG100017543,	0.428225
Biological process	obsolete regulation of cellular biosynthetic process	GO:0031326	0	0.00383552	1.11389	402	1531	2085	8845	MdrSG100023868,MdrSG100023878,MdrSG100014069,MdrSG100002078,MdrSG100002083,MdrSG100014091,MdrSG100002049,MdrSG100026007,MdrSG100014105,MdrSG100028770,MdrSG100004761,MdrSG100004755,MdrSG100004726,MdrSG100004719,MdrSG100019018,MdrSG100019016,MdrSG100023907,MdrSG100023911,MdrSG100023918,MdrSG100028778,MdrSG100014173,MdrSG100028781,MdrSG100015495,MdrSG100028793,MdrSG100015543,MdrSG100028830,MdrSG1000…	0.428445
Biological process	response to iron ion	GO:0010039	5	0.00423774	1.79115	19	45	2085	8845	MdrSG100004493,MdrSG100023683,MdrSG100021027,MdrSG100021034,MdrSG100010421,MdrSG100010422,MdrSG100028591,MdrSG100003815,MdrSG100005157,MdrSG100020738,MdrSG100006392,MdrSG100006303,MdrSG100002840,MdrSG100004351,MdrSG100006807,MdrSG100006806,MdrSG100006805,MdrSG100006804,MdrSG100006810,	0.433927
Biological process	cytoplasmic translation	GO:0002181	7	0.00303185	1.80519	20	47	2085	8845	MdrSG100028791,MdrSG100016826,MdrSG100011693,MdrSG100028614,MdrSG100028615,MdrSG100001344,MdrSG100015940,MdrSG100027669,MdrSG100002433,MdrSG100019908,MdrSG100024437,MdrSG100006299,MdrSG100014791,MdrSG100001426,MdrSG100017077,MdrSG100017074,MdrSG100017076,MdrSG100017075,MdrSG100002843,MdrSG100012895,	0.438281
Biological process	regulation of systemic acquired resistance	GO:0010112	7	0.00297132	2.1211	13	26	2085	8845	MdrSG100014144,MdrSG100015526,MdrSG100015527,MdrSG100018157,MdrSG100018155,MdrSG100018156,MdrSG100018154,MdrSG100018152,MdrSG100026290,MdrSG100027700,MdrSG100005109,MdrSG100026774,MdrSG100017503,	0.442547
Biological process	cellular response to iron ion	GO:0071281	6	0.00452054	1.84917	17	39	2085	8845	MdrSG100023683,MdrSG100021027,MdrSG100010421,MdrSG100010422,MdrSG100028591,MdrSG100003815,MdrSG100005157,MdrSG100020738,MdrSG100006392,MdrSG100006303,MdrSG100002840,MdrSG100004351,MdrSG100006807,MdrSG100006806,MdrSG100006805,MdrSG100006804,MdrSG100006810,	0.453438
Biological process	positive regulation of RNA biosynthetic process	GO:1902680	10	0.0029635	1.25535	116	392	2085	8845	MdrSG100014069,MdrSG100002049,MdrSG100023907,MdrSG100015543,MdrSG100028814,MdrSG100015538,MdrSG100000986,MdrSG100000961,MdrSG100000953,MdrSG100029827,MdrSG100023683,MdrSG100011674,MdrSG100027292,MdrSG100027285,MdrSG100015313,MdrSG100027314,MdrSG100010450,MdrSG100020351,MdrSG100007347,MdrSG100002579,MdrSG100003832,MdrSG100003839,MdrSG100020380,MdrSG100018082,MdrSG100018125,MdrSG100026599,MdrSG1000…	0.469858
Biological process	obsolete positive regulation of nucleic acid-templated transcription	GO:1903508	0	0.0029635	1.25535	116	392	2085	8845	MdrSG100014069,MdrSG100002049,MdrSG100023907,MdrSG100015543,MdrSG100028814,MdrSG100015538,MdrSG100000986,MdrSG100000961,MdrSG100000953,MdrSG100029827,MdrSG100023683,MdrSG100011674,MdrSG100027292,MdrSG100027285,MdrSG100015313,MdrSG100027314,MdrSG100010450,MdrSG100020351,MdrSG100007347,MdrSG100002579,MdrSG100003832,MdrSG100003839,MdrSG100020380,MdrSG100018082,MdrSG100018125,MdrSG100026599,MdrSG1000…	0.469858
Biological process	regulation of RNA biosynthetic process	GO:2001141	9	0.0026028	1.12915	358	1345	2085	8845	MdrSG100023868,MdrSG100014069,MdrSG100002078,MdrSG100002083,MdrSG100014091,MdrSG100002049,MdrSG100026007,MdrSG100014105,MdrSG100004761,MdrSG100004755,MdrSG100004726,MdrSG100023907,MdrSG100023911,MdrSG100028778,MdrSG100014173,MdrSG100028781,MdrSG100015495,MdrSG100028793,MdrSG100015543,MdrSG100028830,MdrSG100015517,MdrSG100015502,MdrSG100028814,MdrSG100028817,MdrSG100028818,MdrSG100015538,MdrSG1000…	0.473806
Biological process	obsolete regulation of nucleic acid-templated transcription	GO:1903506	0	0.0026028	1.12915	358	1345	2085	8845	MdrSG100023868,MdrSG100014069,MdrSG100002078,MdrSG100002083,MdrSG100014091,MdrSG100002049,MdrSG100026007,MdrSG100014105,MdrSG100004761,MdrSG100004755,MdrSG100004726,MdrSG100023907,MdrSG100023911,MdrSG100028778,MdrSG100014173,MdrSG100028781,MdrSG100015495,MdrSG100028793,MdrSG100015543,MdrSG100028830,MdrSG100015517,MdrSG100015502,MdrSG100028814,MdrSG100028817,MdrSG100028818,MdrSG100015538,MdrSG1000…	0.473806
Biological process	COPII-coated vesicle budding	GO:0090114	8	0.00242085	2.96954	7	10	2085	8845	MdrSG100021742,MdrSG100021737,MdrSG100021739,MdrSG100013297,MdrSG100017544,MdrSG100017543,MdrSG100000799,	0.475939
Biological process	biological regulation	GO:0065007	2	0.00252612	1.06002	993	3974	2085	8845	MdrSG100023868,MdrSG100023878,MdrSG100014075,MdrSG100014069,MdrSG100002095,MdrSG100002092,MdrSG100002078,MdrSG100015394,MdrSG100015395,MdrSG100015388,MdrSG100002084,MdrSG100002083,MdrSG100002082,MdrSG100014091,MdrSG100014097,MdrSG100014094,MdrSG100014095,MdrSG100014080,MdrSG100002099,MdrSG100002049,MdrSG100026019,MdrSG100002053,MdrSG100027329,MdrSG100027327,MdrSG100015386,MdrSG100015382,MdrSG1000…	0.477534
Biological process	cellular component organization or biogenesis	GO:0071840	3	0.00281808	1.09508	555	2150	2085	8845	MdrSG100023867,MdrSG100023878,MdrSG100002095,MdrSG100002092,MdrSG100015395,MdrSG100002084,MdrSG100002082,MdrSG100014080,MdrSG100014086,MdrSG100014082,MdrSG100026018,MdrSG100002053,MdrSG100027327,MdrSG100002074,MdrSG100028770,MdrSG100004741,MdrSG100002104,MdrSG100002105,MdrSG100002107,MdrSG100015416,MdrSG100015407,MdrSG100004726,MdrSG100023883,MdrSG100023887,MdrSG100023907,MdrSG100023918,MdrSG1000…	0.477616
Biological process	regulation of nucleobase-containing compound metabolic process	GO:0019219	7	0.00486528	1.11039	401	1532	2085	8845	MdrSG100023868,MdrSG100023878,MdrSG100014069,MdrSG100002078,MdrSG100002083,MdrSG100014091,MdrSG100002049,MdrSG100026019,MdrSG100026007,MdrSG100014105,MdrSG100004761,MdrSG100004755,MdrSG100004726,MdrSG100004719,MdrSG100019018,MdrSG100019016,MdrSG100023907,MdrSG100023911,MdrSG100023918,MdrSG100028778,MdrSG100014173,MdrSG100028781,MdrSG100015495,MdrSG100028793,MdrSG100015543,MdrSG100028830,MdrSG1000…	0.478257
Biological process	protein-containing complex organization	GO:0043933	5	0.00294577	1.23614	132	453	2085	8845	MdrSG100023878,MdrSG100015395,MdrSG100014080,MdrSG100028770,MdrSG100023907,MdrSG100014168,MdrSG100016831,MdrSG100028814,MdrSG100000969,MdrSG100004567,MdrSG100029820,MdrSG100004564,MdrSG100029838,MdrSG100016535,MdrSG100004513,MdrSG100021057,MdrSG100021062,MdrSG100021006,MdrSG100011707,MdrSG100011702,MdrSG100027289,MdrSG100027290,MdrSG100027292,MdrSG100015315,MdrSG100015311,MdrSG100015313,MdrSG1000…	0.482615
Biological process	organ growth	GO:0035265	4	0.00229675	1.90899	18	40	2085	8845	MdrSG100027329,MdrSG100000983,MdrSG100016551,MdrSG100010426,MdrSG100010427,MdrSG100010428,MdrSG100010432,MdrSG100010433,MdrSG100010430,MdrSG100010431,MdrSG100010434,MdrSG100010435,MdrSG100007367,MdrSG100013197,MdrSG100004990,MdrSG100018276,MdrSG100029739,MdrSG100006818,	0.490805
Biological process	cellular component organization	GO:0016043	4	0.00241569	1.10399	502	1929	2085	8845	MdrSG100023867,MdrSG100023878,MdrSG100002095,MdrSG100002092,MdrSG100015395,MdrSG100002084,MdrSG100002082,MdrSG100014080,MdrSG100014086,MdrSG100014082,MdrSG100026018,MdrSG100002053,MdrSG100027327,MdrSG100002074,MdrSG100028770,MdrSG100004741,MdrSG100002104,MdrSG100002105,MdrSG100002107,MdrSG100015416,MdrSG100015407,MdrSG100004726,MdrSG100023883,MdrSG100023887,MdrSG100023907,MdrSG100023918,MdrSG1000…	0.494714
Biological process	leaf senescence	GO:0010150	4	0.00646227	1.4039	46	139	2085	8845	MdrSG100023879,MdrSG100028785,MdrSG100028786,MdrSG100012916,MdrSG100004499,MdrSG100016533,MdrSG100011679,MdrSG100011678,MdrSG100011690,MdrSG100011682,MdrSG100011686,MdrSG100011684,MdrSG100011689,MdrSG100028561,MdrSG100004670,MdrSG100004673,MdrSG100002014,MdrSG100009965,MdrSG100013372,MdrSG100027956,MdrSG100018191,MdrSG100021439,MdrSG100004990,MdrSG100027605,MdrSG100025094,MdrSG100001687,MdrSG1000…	0.529367
Biological process	RNA biosynthetic process	GO:0032774	8	0.00640708	1.0931	487	1890	2085	8845	MdrSG100023868,MdrSG100023878,MdrSG100014069,MdrSG100002078,MdrSG100002083,MdrSG100014091,MdrSG100002049,MdrSG100026007,MdrSG100014105,MdrSG100014106,MdrSG100004761,MdrSG100004755,MdrSG100004726,MdrSG100004719,MdrSG100004714,MdrSG100023907,MdrSG100023911,MdrSG100028778,MdrSG100028775,MdrSG100014173,MdrSG100028781,MdrSG100015495,MdrSG100028793,MdrSG100015543,MdrSG100028830,MdrSG100015517,MdrSG1000…	0.533743
Biological process	jasmonic acid biosynthetic process	GO:0009695	12	0.00637568	1.83447	16	37	2085	8845	MdrSG100003861,MdrSG100015810,MdrSG100015813,MdrSG100015814,MdrSG100015815,MdrSG100015807,MdrSG100015808,MdrSG100015809,MdrSG100020413,MdrSG100018191,MdrSG100019916,MdrSG100001769,MdrSG100001768,MdrSG100002836,MdrSG100002835,MdrSG100025876,	0.540284
Biological process	system development	GO:0048731	4	0.00628498	1.10548	406	1558	2085	8845	MdrSG100023868,MdrSG100023879,MdrSG100015388,MdrSG100014094,MdrSG100014086,MdrSG100026005,MdrSG100028756,MdrSG100028762,MdrSG100028765,MdrSG100004741,MdrSG100002101,MdrSG100004755,MdrSG100004726,MdrSG100023887,MdrSG100019019,MdrSG100023911,MdrSG100014140,MdrSG100028779,MdrSG100014169,MdrSG100028785,MdrSG100028786,MdrSG100028793,MdrSG100015543,MdrSG100015517,MdrSG100015502,MdrSG100028817,MdrSG1000…	0.541942
Biological process	nucleobase-containing compound biosynthetic process	GO:0034654	6	0.00618124	1.08827	530	2066	2085	8845	MdrSG100023868,MdrSG100023878,MdrSG100014069,MdrSG100002094,MdrSG100002078,MdrSG100002083,MdrSG100014091,MdrSG100002049,MdrSG100026007,MdrSG100014105,MdrSG100014106,MdrSG100002111,MdrSG100002106,MdrSG100004761,MdrSG100004771,MdrSG100004755,MdrSG100004726,MdrSG100004719,MdrSG100004714,MdrSG100019020,MdrSG100019016,MdrSG100023907,MdrSG100023911,MdrSG100023918,MdrSG100028778,MdrSG100028775,MdrSG1000…	0.542515
Biological process	positive regulation of biosynthetic process	GO:0009891	7	0.00609609	1.19924	147	520	2085	8845	MdrSG100023878,MdrSG100014069,MdrSG100002049,MdrSG100028764,MdrSG100019016,MdrSG100023907,MdrSG100023918,MdrSG100015543,MdrSG100028814,MdrSG100015538,MdrSG100000986,MdrSG100000975,MdrSG100000961,MdrSG100000953,MdrSG100029844,MdrSG100029827,MdrSG100029810,MdrSG100023683,MdrSG100011674,MdrSG100010414,MdrSG100011748,MdrSG100027292,MdrSG100027285,MdrSG100027303,MdrSG100015313,MdrSG100004670,MdrSG1000…	0.544769
Biological process	positive regulation of RNA metabolic process	GO:0051254	9	0.00776229	1.20549	131	461	2085	8845	MdrSG100014069,MdrSG100002049,MdrSG100019018,MdrSG100023907,MdrSG100015543,MdrSG100028814,MdrSG100015538,MdrSG100000986,MdrSG100000961,MdrSG100000953,MdrSG100029827,MdrSG100021053,MdrSG100023683,MdrSG100011674,MdrSG100027292,MdrSG100027285,MdrSG100028562,MdrSG100004666,MdrSG100015313,MdrSG100027314,MdrSG100010450,MdrSG100020351,MdrSG100007370,MdrSG100007347,MdrSG100002579,MdrSG100003832,MdrSG1000…	0.545024
Biological process	response to molecule of fungal origin	GO:0002238	5	0.00732339	2.82814	6	9	2085	8845	MdrSG100014090,MdrSG100014089,MdrSG100028960,MdrSG100025094,MdrSG100018936,MdrSG100017409,	0.545371
Biological process	vesicle coating	GO:0006901	7	0.00732339	2.82814	6	9	2085	8845	MdrSG100021742,MdrSG100021737,MdrSG100021739,MdrSG100013297,MdrSG100017544,MdrSG100017543,	0.545371
Biological process	vesicle targeting, rough ER to cis-Golgi	GO:0048207	5	0.00732339	2.82814	6	9	2085	8845	MdrSG100021742,MdrSG100021737,MdrSG100021739,MdrSG100013297,MdrSG100017544,MdrSG100017543,	0.545371
Biological process	COPII vesicle coating	GO:0048208	8	0.00732339	2.82814	6	9	2085	8845	MdrSG100021742,MdrSG100021737,MdrSG100021739,MdrSG100013297,MdrSG100017544,MdrSG100017543,	0.545371
Biological process	plant organ senescence	GO:0090693	3	0.00727035	1.38521	48	147	2085	8845	MdrSG100023879,MdrSG100028785,MdrSG100028786,MdrSG100012916,MdrSG100004499,MdrSG100016533,MdrSG100011679,MdrSG100011678,MdrSG100011690,MdrSG100011682,MdrSG100011686,MdrSG100011684,MdrSG100011689,MdrSG100028561,MdrSG100004670,MdrSG100004658,MdrSG100004673,MdrSG100002014,MdrSG100009965,MdrSG100013372,MdrSG100027956,MdrSG100018191,MdrSG100021439,MdrSG100004990,MdrSG100027605,MdrSG100025094,MdrSG1000…	0.54975
Biological process	positive regulation of macromolecule metabolic process	GO:0010604	7	0.00604521	1.17586	181	653	2085	8845	MdrSG100023878,MdrSG100014069,MdrSG100002049,MdrSG100028764,MdrSG100019018,MdrSG100019016,MdrSG100023907,MdrSG100023918,MdrSG100015543,MdrSG100028814,MdrSG100015538,MdrSG100000986,MdrSG100000975,MdrSG100000961,MdrSG100000953,MdrSG100029844,MdrSG100016526,MdrSG100029827,MdrSG100029810,MdrSG100021053,MdrSG100023683,MdrSG100011674,MdrSG100010414,MdrSG100011748,MdrSG100027292,MdrSG100027285,MdrSG1000…	0.550226
Biological process	obsolete regulation of cellular macromolecule biosynthetic process	GO:2000112	0	0.00599196	1.11112	379	1447	2085	8845	MdrSG100023868,MdrSG100023878,MdrSG100014069,MdrSG100002078,MdrSG100002083,MdrSG100014091,MdrSG100002049,MdrSG100026007,MdrSG100014105,MdrSG100028770,MdrSG100004761,MdrSG100004755,MdrSG100004726,MdrSG100004719,MdrSG100019018,MdrSG100019016,MdrSG100023907,MdrSG100023911,MdrSG100023918,MdrSG100028778,MdrSG100014173,MdrSG100028781,MdrSG100015495,MdrSG100028793,MdrSG100015543,MdrSG100028830,MdrSG1000…	0.555669
Biological process	regulation of innate immune response	GO:0045088	7	0.00576958	1.48271	36	103	2085	8845	MdrSG100028764,MdrSG100014144,MdrSG100028818,MdrSG100015526,MdrSG100015527,MdrSG100019072,MdrSG100004499,MdrSG100023683,MdrSG100011676,MdrSG100009957,MdrSG100009958,MdrSG100025228,MdrSG100027819,MdrSG100018157,MdrSG100018155,MdrSG100018156,MdrSG100018154,MdrSG100018152,MdrSG100015959,MdrSG100027956,MdrSG100026290,MdrSG100028959,MdrSG100027700,MdrSG100020279,MdrSG100029134,MdrSG100005148,MdrSG1000…	0.556029
Biological process	regulation of biosynthetic process	GO:0009889	6	0.00588385	1.09688	468	1810	2085	8845	MdrSG100023868,MdrSG100023878,MdrSG100014069,MdrSG100002078,MdrSG100015388,MdrSG100002083,MdrSG100014091,MdrSG100002049,MdrSG100026007,MdrSG100014105,MdrSG100028764,MdrSG100028770,MdrSG100004761,MdrSG100004755,MdrSG100004726,MdrSG100004719,MdrSG100019018,MdrSG100019016,MdrSG100023907,MdrSG100023911,MdrSG100023918,MdrSG100028778,MdrSG100014173,MdrSG100028781,MdrSG100015495,MdrSG100028793,MdrSG1000…	0.556137
Biological process	positive regulation of gene expression	GO:0010628	9	0.00690262	1.21342	127	444	2085	8845	MdrSG100014069,MdrSG100002049,MdrSG100028764,MdrSG100023907,MdrSG100015543,MdrSG100015538,MdrSG100000975,MdrSG100000961,MdrSG100000953,MdrSG100029844,MdrSG100029827,MdrSG100029810,MdrSG100023683,MdrSG100011674,MdrSG100011748,MdrSG100027292,MdrSG100027285,MdrSG100015313,MdrSG100004670,MdrSG100027314,MdrSG100010450,MdrSG100020351,MdrSG100007347,MdrSG100002579,MdrSG100003832,MdrSG100003839,MdrSG1000…	0.55617
Biological process	positive regulation of DNA-templated transcription	GO:0045893	11	0.0132734	1.21206	106	371	2085	8845	MdrSG100014069,MdrSG100002049,MdrSG100023907,MdrSG100015543,MdrSG100015538,MdrSG100000961,MdrSG100000953,MdrSG100029827,MdrSG100023683,MdrSG100011674,MdrSG100027292,MdrSG100027285,MdrSG100015313,MdrSG100027314,MdrSG100010450,MdrSG100020351,MdrSG100007347,MdrSG100002579,MdrSG100003832,MdrSG100003839,MdrSG100020380,MdrSG100018082,MdrSG100018125,MdrSG100026599,MdrSG100013325,MdrSG100003978,MdrSG1000…	0.557597
Biological process	epigenetic programming of gene expression	GO:0043045	10	0.00703883	2.42412	8	14	2085	8845	MdrSG100007347,MdrSG100001391,MdrSG100027725,MdrSG100027724,MdrSG100027723,MdrSG100024707,MdrSG100000726,MdrSG100017524,	0.557998
Biological process	genomic imprinting	GO:0071514	11	0.00703883	2.42412	8	14	2085	8845	MdrSG100007347,MdrSG100001391,MdrSG100027725,MdrSG100027724,MdrSG100027723,MdrSG100024707,MdrSG100000726,MdrSG100017524,	0.557998
Biological process	obsolete regulation of gene expression by genomic imprinting	GO:0006349	0	0.00703883	2.42412	8	14	2085	8845	MdrSG100007347,MdrSG100001391,MdrSG100027725,MdrSG100027724,MdrSG100027723,MdrSG100024707,MdrSG100000726,MdrSG100017524,	0.557998
Biological process	spindle assembly	GO:0051225	9	0.0135738	2.0201	10	21	2085	8845	MdrSG100026593,MdrSG100013359,MdrSG100013358,MdrSG100013357,MdrSG100026266,MdrSG100020727,MdrSG100006514,MdrSG100014710,MdrSG100005563,MdrSG100005766,	0.565382
Molecular function	enoyl-CoA hydratase activity	GO:0004300	6	0.00664435	2.8805	6	9	1749	7557	MdrSG100010447,MdrSG100003823,MdrSG100012054,MdrSG100027671,MdrSG100029152,MdrSG100006782,	0.565552
Molecular function	phospholipase A1 activity	GO:0008970	7	0.00664435	2.8805	6	9	1749	7557	MdrSG100004653,MdrSG100027318,MdrSG100004654,MdrSG100027317,MdrSG100018191,MdrSG100019903,	0.565552
Biological process	nucleic acid biosynthetic process	GO:0141187	7	0.00820582	1.08859	495	1929	2085	8845	MdrSG100023868,MdrSG100023878,MdrSG100014069,MdrSG100002078,MdrSG100002083,MdrSG100014091,MdrSG100002049,MdrSG100026007,MdrSG100014105,MdrSG100014106,MdrSG100004761,MdrSG100004755,MdrSG100004726,MdrSG100004719,MdrSG100004714,MdrSG100019016,MdrSG100023907,MdrSG100023911,MdrSG100023918,MdrSG100028778,MdrSG100028775,MdrSG100014173,MdrSG100028781,MdrSG100015495,MdrSG100028793,MdrSG100015543,MdrSG1000…	0.568051
Biological process	chromosome organization	GO:0051276	6	0.0101087	1.20913	118	414	2085	8845	MdrSG100023867,MdrSG100023878,MdrSG100014080,MdrSG100023883,MdrSG100023918,MdrSG100015495,MdrSG100028814,MdrSG100019089,MdrSG100016823,MdrSG100000986,MdrSG100000970,MdrSG100016533,MdrSG100029810,MdrSG100004510,MdrSG100021062,MdrSG100010415,MdrSG100011748,MdrSG100010448,MdrSG100027292,MdrSG100004577,MdrSG100016650,MdrSG100015313,MdrSG100015302,MdrSG100020350,MdrSG100020351,MdrSG100007387,MdrSG1000…	0.571082
Biological process	organelle assembly	GO:0070925	6	0.010226	1.38264	44	135	2085	8845	MdrSG100028770,MdrSG100014170,MdrSG100004569,MdrSG100004571,MdrSG100021057,MdrSG100021006,MdrSG100010416,MdrSG100027289,MdrSG100027290,MdrSG100004673,MdrSG100002013,MdrSG100007366,MdrSG100026593,MdrSG100026568,MdrSG100013295,MdrSG100026597,MdrSG100013359,MdrSG100013358,MdrSG100013357,MdrSG100021439,MdrSG100010727,MdrSG100026266,MdrSG100027677,MdrSG100027662,MdrSG100020727,MdrSG100019702,MdrSG1000…	0.571147
Biological process	water-soluble vitamin biosynthetic process	GO:0042364	7	0.0141408	1.67715	17	43	2085	8845	MdrSG100028811,MdrSG100028812,MdrSG100000969,MdrSG100028585,MdrSG100016641,MdrSG100016640,MdrSG100016637,MdrSG100016636,MdrSG100016639,MdrSG100016638,MdrSG100003879,MdrSG100020387,MdrSG100026339,MdrSG100027634,MdrSG100029255,MdrSG100026753,MdrSG100012727,	0.579185
Biological process	jasmonic acid metabolic process	GO:0009694	11	0.0141408	1.67715	17	43	2085	8845	MdrSG100014144,MdrSG100003861,MdrSG100015810,MdrSG100015813,MdrSG100015814,MdrSG100015815,MdrSG100015807,MdrSG100015808,MdrSG100015809,MdrSG100020413,MdrSG100018191,MdrSG100019916,MdrSG100001769,MdrSG100001768,MdrSG100002836,MdrSG100002835,MdrSG100025876,	0.579185
Biological process	response to endoplasmic reticulum stress	GO:0034976	5	0.0140981	1.54874	23	63	2085	8845	MdrSG100026009,MdrSG100023907,MdrSG100010413,MdrSG100007363,MdrSG100003875,MdrSG100013296,MdrSG100001396,MdrSG100013325,MdrSG100003994,MdrSG100013012,MdrSG100026329,MdrSG100015645,MdrSG100014423,MdrSG100002459,MdrSG100000197,MdrSG100014784,MdrSG100017083,MdrSG100007639,MdrSG100029541,MdrSG100005637,MdrSG100000808,MdrSG100024530,MdrSG100024522,	0.582287
Biological process	regulation of DNA-templated transcription	GO:0006355	10	0.0105753	1.10835	342	1309	2085	8845	MdrSG100023868,MdrSG100014069,MdrSG100002078,MdrSG100002083,MdrSG100014091,MdrSG100002049,MdrSG100026007,MdrSG100014105,MdrSG100004761,MdrSG100004755,MdrSG100004726,MdrSG100023907,MdrSG100023911,MdrSG100028778,MdrSG100014173,MdrSG100028781,MdrSG100015495,MdrSG100028793,MdrSG100015543,MdrSG100028830,MdrSG100015517,MdrSG100015502,MdrSG100028814,MdrSG100028817,MdrSG100028818,MdrSG100015538,MdrSG1000…	0.584016
Biological process	DNA-templated transcription	GO:0006351	9	0.0149588	1.09915	356	1374	2085	8845	MdrSG100023868,MdrSG100014069,MdrSG100002078,MdrSG100002083,MdrSG100014091,MdrSG100002049,MdrSG100026007,MdrSG100014105,MdrSG100004761,MdrSG100004755,MdrSG100004726,MdrSG100023907,MdrSG100023911,MdrSG100028778,MdrSG100028775,MdrSG100014173,MdrSG100028781,MdrSG100015495,MdrSG100028793,MdrSG100015543,MdrSG100028830,MdrSG100015517,MdrSG100015502,MdrSG100028814,MdrSG100028817,MdrSG100028818,MdrSG1000…	0.588179
Biological process	regulation of immune response	GO:0050776	5	0.0108031	1.40238	40	121	2085	8845	MdrSG100028764,MdrSG100014144,MdrSG100028818,MdrSG100015526,MdrSG100015527,MdrSG100019072,MdrSG100004499,MdrSG100023683,MdrSG100011676,MdrSG100027292,MdrSG100009957,MdrSG100009958,MdrSG100025228,MdrSG100027819,MdrSG100018157,MdrSG100018155,MdrSG100018156,MdrSG100018154,MdrSG100018152,MdrSG100018167,MdrSG100013322,MdrSG100015959,MdrSG100027956,MdrSG100026290,MdrSG100028959,MdrSG100027700,MdrSG1000…	0.589969
Biological process	response to molecule of bacterial origin	GO:0002237	5	0.00864623	1.78619	16	38	2085	8845	MdrSG100023683,MdrSG100004670,MdrSG100020385,MdrSG100018167,MdrSG100026290,MdrSG100028960,MdrSG100027700,MdrSG100006302,MdrSG100006300,MdrSG100002842,MdrSG100002848,MdrSG100004351,MdrSG100006821,MdrSG100006820,MdrSG100006819,MdrSG100025961,	0.590225
Biological process	positive regulation of gene expression, epigenetic	GO:0141137	10	0.0146772	2.54532	6	10	2085	8845	MdrSG100029810,MdrSG100007347,MdrSG100026599,MdrSG100025750,MdrSG100017525,MdrSG100017524,	0.591299
Biological process	protein homotetramerization	GO:0051289	9	0.0146772	2.54532	6	10	2085	8845	MdrSG100020385,MdrSG100027983,MdrSG100004981,MdrSG100013631,MdrSG100024700,MdrSG100029731,	0.591299
Biological process	transcription initiation-coupled chromatin remodeling	GO:0045815	11	0.0146772	2.54532	6	10	2085	8845	MdrSG100029810,MdrSG100007347,MdrSG100026599,MdrSG100025750,MdrSG100017525,MdrSG100017524,	0.591299
Biological process	ent-kaurene metabolic process	GO:0033331	8	0.000725	4.24221	5	5	2085	8845	MdrSG100005144,MdrSG100005145,MdrSG100005143,MdrSG100005140,MdrSG100005141,	0.594046
Biological process	ent-kaurene oxidation to kaurenoic acid	GO:0010241	9	0.000725	4.24221	5	5	2085	8845	MdrSG100005144,MdrSG100005145,MdrSG100005143,MdrSG100005140,MdrSG100005141,	0.594046
Biological process	obsolete diterpene phytoalexin metabolic process	GO:0051501	0	0.000725	4.24221	5	5	2085	8845	MdrSG100005144,MdrSG100005145,MdrSG100005143,MdrSG100005140,MdrSG100005141,	0.594046
Biological process	diterpene phytoalexin biosynthetic process	GO:0051502	10	0.000725	4.24221	5	5	2085	8845	MdrSG100005144,MdrSG100005145,MdrSG100005143,MdrSG100005140,MdrSG100005141,	0.594046
Biological process	seed morphogenesis	GO:0048317	5	0.000725	4.24221	5	5	2085	8845	MdrSG100018150,MdrSG100027725,MdrSG100027724,MdrSG100027723,MdrSG100006818,	0.594046
Biological process	hormone transport	GO:0009914	5	0.00885573	1.45566	35	102	2085	8845	MdrSG100004771,MdrSG100016808,MdrSG100004571,MdrSG100004503,MdrSG100023684,MdrSG100023685,MdrSG100023686,MdrSG100010426,MdrSG100010427,MdrSG100010428,MdrSG100011745,MdrSG100010432,MdrSG100010433,MdrSG100010430,MdrSG100010431,MdrSG100010434,MdrSG100010435,MdrSG100021471,MdrSG100001149,MdrSG100027711,MdrSG100006495,MdrSG100020751,MdrSG100001659,MdrSG100029258,MdrSG100025774,MdrSG100021867,MdrSG1000…	0.596246
Biological process	developmental growth	GO:0048589	3	0.0125181	1.21206	108	378	2085	8845	MdrSG100014086,MdrSG100026018,MdrSG100027329,MdrSG100004741,MdrSG100014164,MdrSG100015531,MdrSG100028829,MdrSG100016808,MdrSG100019073,MdrSG100000983,MdrSG100012916,MdrSG100016551,MdrSG100029839,MdrSG100029810,MdrSG100029819,MdrSG100021036,MdrSG100010425,MdrSG100010426,MdrSG100010427,MdrSG100010428,MdrSG100010432,MdrSG100010433,MdrSG100010430,MdrSG100010431,MdrSG100010434,MdrSG100010435,MdrSG1000…	0.597345
Biological process	obsolete positive regulation of cellular metabolic process	GO:0031325	0	0.0126419	1.16067	171	625	2085	8845	MdrSG100023878,MdrSG100014069,MdrSG100002049,MdrSG100019016,MdrSG100023907,MdrSG100023918,MdrSG100015543,MdrSG100028814,MdrSG100015538,MdrSG100000986,MdrSG100000975,MdrSG100000961,MdrSG100000953,MdrSG100016526,MdrSG100029827,MdrSG100023683,MdrSG100011674,MdrSG100010414,MdrSG100010416,MdrSG100027292,MdrSG100027285,MdrSG100027303,MdrSG100002005,MdrSG100016646,MdrSG100015313,MdrSG100027314,MdrSG1000…	0.597452
Biological process	regulation of biological process	GO:0050789	3	0.00968531	1.05493	891	3583	2085	8845	MdrSG100023868,MdrSG100023878,MdrSG100014075,MdrSG100014069,MdrSG100002095,MdrSG100002092,MdrSG100002078,MdrSG100015394,MdrSG100015395,MdrSG100015388,MdrSG100002084,MdrSG100002083,MdrSG100002082,MdrSG100014091,MdrSG100014097,MdrSG100014094,MdrSG100014095,MdrSG100014080,MdrSG100002099,MdrSG100002049,MdrSG100026019,MdrSG100002053,MdrSG100027329,MdrSG100015386,MdrSG100015382,MdrSG100002074,MdrSG1000…	0.602574
Biological process	regulation of primary metabolic process	GO:0080090	6	0.00934045	1.08922	475	1850	2085	8845	MdrSG100023868,MdrSG100023878,MdrSG100014069,MdrSG100002078,MdrSG100015394,MdrSG100002083,MdrSG100014091,MdrSG100002049,MdrSG100026019,MdrSG100015386,MdrSG100026007,MdrSG100014105,MdrSG100004793,MdrSG100028770,MdrSG100004761,MdrSG100004755,MdrSG100004726,MdrSG100004719,MdrSG100019018,MdrSG100019016,MdrSG100023907,MdrSG100023911,MdrSG100023918,MdrSG100028778,MdrSG100014173,MdrSG100028781,MdrSG1000…	0.604057
Biological process	obsolete aging	GO:0007568	0	0.00909679	1.40293	42	127	2085	8845	MdrSG100023879,MdrSG100028785,MdrSG100028786,MdrSG100012916,MdrSG100004499,MdrSG100011679,MdrSG100011678,MdrSG100011690,MdrSG100011682,MdrSG100011686,MdrSG100011684,MdrSG100011689,MdrSG100028561,MdrSG100004670,MdrSG100004658,MdrSG100004673,MdrSG100002014,MdrSG100009965,MdrSG100013372,MdrSG100018191,MdrSG100021439,MdrSG100004990,MdrSG100027605,MdrSG100025094,MdrSG100005158,MdrSG100001687,MdrSG1000…	0.604199
Biological process	regulation of protein acetylation	GO:1901983	9	0.00985876	3.03015	5	7	2085	8845	MdrSG100000986,MdrSG100029810,MdrSG100027292,MdrSG100001391,MdrSG100024515,	0.605697
Biological process	regulation of peptidyl-lysine acetylation	GO:2000756	10	0.00985876	3.03015	5	7	2085	8845	MdrSG100000986,MdrSG100029810,MdrSG100027292,MdrSG100001391,MdrSG100024515,	0.605697
Biological process	obsolete coenzyme transport	GO:0051182	0	0.00985876	3.03015	5	7	2085	8845	MdrSG100027818,MdrSG100026287,MdrSG100005105,MdrSG100012111,MdrSG100029000,	0.605697
Biological process	obsolete regulation of histone acetylation	GO:0035065	0	0.00985876	3.03015	5	7	2085	8845	MdrSG100000986,MdrSG100029810,MdrSG100027292,MdrSG100001391,MdrSG100024515,	0.605697
Biological process	regulation of protein exit from endoplasmic reticulum	GO:0070861	9	0.00985876	3.03015	5	7	2085	8845	MdrSG100026329,MdrSG100021469,MdrSG100014423,MdrSG100006403,MdrSG100021814,	0.605697
Biological process	positive regulation of protein exit from endoplasmic reticulum	GO:0070863	10	0.00985876	3.03015	5	7	2085	8845	MdrSG100026329,MdrSG100021469,MdrSG100014423,MdrSG100006403,MdrSG100021814,	0.605697
Biological process	obsolete negative regulation of chromatin silencing	GO:0031936	0	0.00985876	3.03015	5	7	2085	8845	MdrSG100007347,MdrSG100026599,MdrSG100025750,MdrSG100017525,MdrSG100017524,	0.605697
Biological process	cortical microtubule organization	GO:0043622	9	0.00951176	1.95794	12	26	2085	8845	MdrSG100021042,MdrSG100013359,MdrSG100013358,MdrSG100013357,MdrSG100026335,MdrSG100026334,MdrSG100026333,MdrSG100014425,MdrSG100019701,MdrSG100006269,MdrSG100006375,MdrSG100004351,	0.607147
Biological process	demethylation	GO:0070988	4	0.00951176	1.95794	12	26	2085	8845	MdrSG100029810,MdrSG100020351,MdrSG100007347,MdrSG100018175,MdrSG100027616,MdrSG100002418,MdrSG100002417,MdrSG100020749,MdrSG100025750,MdrSG100002844,MdrSG100017525,MdrSG100017524,	0.607147
Biological process	endosperm development	GO:0009960	5	0.00927296	1.85597	14	32	2085	8845	MdrSG100028558,MdrSG100028560,MdrSG100020247,MdrSG100027725,MdrSG100027724,MdrSG100027723,MdrSG100006287,MdrSG100017089,MdrSG100002865,MdrSG100024707,MdrSG100012731,MdrSG100006821,MdrSG100006820,MdrSG100006819,	0.607688
Molecular function	nuclear localization sequence binding	GO:0008139	5	0.00810262	2.06645	11	23	1749	7557	MdrSG100026593,MdrSG100003837,MdrSG100013345,MdrSG100017264,MdrSG100014710,MdrSG100017521,MdrSG100016195,MdrSG100006797,MdrSG100017520,MdrSG100017519,MdrSG100005526,	0.617078
Biological process	protein homooligomerization	GO:0051260	8	0.016037	1.71981	15	37	2085	8845	MdrSG100000969,MdrSG100004567,MdrSG100020385,MdrSG100026691,MdrSG100027983,MdrSG100026339,MdrSG100004981,MdrSG100027791,MdrSG100001141,MdrSG100013631,MdrSG100014707,MdrSG100024700,MdrSG100012851,MdrSG100029731,MdrSG100005764,	0.625571
Biological process	macromolecule biosynthetic process	GO:0009059	5	0.0117819	1.06645	678	2697	2085	8845	MdrSG100023868,MdrSG100023878,MdrSG100014069,MdrSG100002078,MdrSG100015388,MdrSG100002083,MdrSG100002082,MdrSG100014091,MdrSG100002049,MdrSG100026009,MdrSG100026007,MdrSG100028756,MdrSG100028753,MdrSG100014105,MdrSG100014106,MdrSG100028764,MdrSG100028770,MdrSG100004761,MdrSG100004755,MdrSG100004726,MdrSG100004719,MdrSG100004714,MdrSG100023887,MdrSG100019018,MdrSG100019016,MdrSG100023907,MdrSG1000…	0.629436
Biological process	developmental process	GO:0032502	2	0.0116878	1.07032	630	2497	2085	8845	MdrSG100023868,MdrSG100023879,MdrSG100002095,MdrSG100002092,MdrSG100015395,MdrSG100015388,MdrSG100002082,MdrSG100014094,MdrSG100014080,MdrSG100002099,MdrSG100014086,MdrSG100002049,MdrSG100026018,MdrSG100002053,MdrSG100027329,MdrSG100002074,MdrSG100026005,MdrSG100028756,MdrSG100028762,MdrSG100028765,MdrSG100004741,MdrSG100002104,MdrSG100002105,MdrSG100002101,MdrSG100002107,MdrSG100004771,MdrSG1000…	0.631269
Biological process	cellular response to molecule of bacterial origin	GO:0071219	6	0.0119993	2.26251	8	15	2085	8845	MdrSG100018167,MdrSG100026290,MdrSG100027700,MdrSG100002848,MdrSG100004351,MdrSG100006821,MdrSG100006820,MdrSG100006819,	0.634158
Biological process	icosanoid metabolic process	GO:0006690	8	0.0119993	2.26251	8	15	2085	8845	MdrSG100013368,MdrSG100018193,MdrSG100018192,MdrSG100027667,MdrSG100001769,MdrSG100001768,MdrSG100002836,MdrSG100002835,	0.634158
Biological process	positive regulation of metabolic process	GO:0009893	6	0.0164952	1.14057	196	729	2085	8845	MdrSG100023878,MdrSG100014069,MdrSG100002049,MdrSG100028764,MdrSG100019018,MdrSG100019016,MdrSG100023907,MdrSG100023918,MdrSG100028778,MdrSG100015543,MdrSG100028814,MdrSG100015538,MdrSG100000986,MdrSG100000975,MdrSG100000961,MdrSG100000953,MdrSG100029844,MdrSG100016526,MdrSG100029827,MdrSG100029810,MdrSG100021053,MdrSG100023683,MdrSG100011674,MdrSG100010414,MdrSG100010416,MdrSG100011748,MdrSG1000…	0.638376
Biological process	regulation of gene expression	GO:0010468	8	0.0124075	1.09122	427	1660	2085	8845	MdrSG100023868,MdrSG100023878,MdrSG100014069,MdrSG100002078,MdrSG100015388,MdrSG100002083,MdrSG100014091,MdrSG100002049,MdrSG100026007,MdrSG100014105,MdrSG100028764,MdrSG100028770,MdrSG100004761,MdrSG100004755,MdrSG100004726,MdrSG100004719,MdrSG100019018,MdrSG100023907,MdrSG100023911,MdrSG100028778,MdrSG100014173,MdrSG100028781,MdrSG100015495,MdrSG100028793,MdrSG100015543,MdrSG100028830,MdrSG1000…	0.641924
Biological process	regulation of reproductive process	GO:2000241	4	0.0169296	1.25069	74	251	2085	8845	MdrSG100015388,MdrSG100014094,MdrSG100014080,MdrSG100028762,MdrSG100015517,MdrSG100016808,MdrSG100016827,MdrSG100012916,MdrSG100000953,MdrSG100029856,MdrSG100016551,MdrSG100021036,MdrSG100011674,MdrSG100015302,MdrSG100014003,MdrSG100010451,MdrSG100010452,MdrSG100007342,MdrSG100007340,MdrSG100026575,MdrSG100025227,MdrSG100025234,MdrSG100003814,MdrSG100003832,MdrSG100018117,MdrSG100014698,MdrSG1000…	0.650071
Molecular function	obsolete coenzyme transmembrane transporter activity	GO:0051185	0	0.00906879	3.08625	5	7	1749	7557	MdrSG100027818,MdrSG100026287,MdrSG100005105,MdrSG100012111,MdrSG100029000,	0.656127
Biological process	olefin metabolic process	GO:1900673	5	0.019726	1.92828	10	22	2085	8845	MdrSG100028594,MdrSG100028591,MdrSG100028592,MdrSG100028593,MdrSG100004670,MdrSG100013368,MdrSG100027667,MdrSG100006523,MdrSG100006269,MdrSG100000195,	0.664064
Biological process	oxylipin metabolic process	GO:0031407	8	0.019726	1.92828	10	22	2085	8845	MdrSG100015810,MdrSG100015813,MdrSG100015814,MdrSG100015815,MdrSG100015807,MdrSG100015808,MdrSG100015809,MdrSG100001769,MdrSG100001768,MdrSG100017421,	0.664064
Biological process	nervous system process	GO:0050877	4	0.019724	2.00947	9	19	2085	8845	MdrSG100016649,MdrSG100020418,MdrSG100013368,MdrSG100027665,MdrSG100027667,MdrSG100027636,MdrSG100001141,MdrSG100024743,MdrSG100029739,	0.668574
Biological process	vesicle targeting, to, from or within Golgi	GO:0048199	4	0.0175793	2.28426	7	13	2085	8845	MdrSG100002084,MdrSG100021742,MdrSG100021737,MdrSG100021739,MdrSG100013297,MdrSG100017544,MdrSG100017543,	0.669784
Biological process	embryonic organ morphogenesis	GO:0048562	5	0.0175793	2.28426	7	13	2085	8845	MdrSG100004569,MdrSG100007366,MdrSG100004976,MdrSG100004978,MdrSG100004267,MdrSG100000799,MdrSG100024699,	0.669784
Biological process	obsolete regulation of nitrogen compound metabolic process	GO:0051171	0	0.0196547	1.08022	453	1779	2085	8845	MdrSG100023868,MdrSG100023878,MdrSG100014069,MdrSG100002078,MdrSG100015394,MdrSG100002083,MdrSG100014091,MdrSG100002049,MdrSG100026019,MdrSG100015386,MdrSG100026007,MdrSG100014105,MdrSG100028770,MdrSG100004761,MdrSG100004755,MdrSG100004726,MdrSG100004719,MdrSG100019018,MdrSG100019016,MdrSG100023907,MdrSG100023911,MdrSG100023918,MdrSG100028778,MdrSG100014173,MdrSG100028781,MdrSG100015495,MdrSG1000…	0.670852
Biological process	obsolete histone lysine methylation	GO:0034968	0	0.0194517	1.6555	16	41	2085	8845	MdrSG100023883,MdrSG100027292,MdrSG100015302,MdrSG100007384,MdrSG100027725,MdrSG100027724,MdrSG100027723,MdrSG100002418,MdrSG100002417,MdrSG100029150,MdrSG100002844,MdrSG100024707,MdrSG100004258,MdrSG100018991,MdrSG100017487,MdrSG100017486,	0.673276
Biological process	cellulose metabolic process	GO:0030243	9	0.0194517	1.6555	16	41	2085	8845	MdrSG100028811,MdrSG100028812,MdrSG100004551,MdrSG100004558,MdrSG100004559,MdrSG100004554,MdrSG100004552,MdrSG100028585,MdrSG100014689,MdrSG100001119,MdrSG100001644,MdrSG100024489,MdrSG100006364,MdrSG100002852,MdrSG100025980,MdrSG100025978,	0.673276
Biological process	obsolete cellular glucan metabolic process	GO:0006073	0	0.0203898	1.37585	36	111	2085	8845	MdrSG100028811,MdrSG100028812,MdrSG100004548,MdrSG100004551,MdrSG100004570,MdrSG100004558,MdrSG100004559,MdrSG100004554,MdrSG100004552,MdrSG100016536,MdrSG100011695,MdrSG100028585,MdrSG100004662,MdrSG100014003,MdrSG100007381,MdrSG100026592,MdrSG100014696,MdrSG100014689,MdrSG100021439,MdrSG100027679,MdrSG100001119,MdrSG100001644,MdrSG100018520,MdrSG100018521,MdrSG100018517,MdrSG100024489,MdrSG1000…	0.677135
Biological process	beta-glucan metabolic process	GO:0051273	8	0.0181013	1.63903	17	44	2085	8845	MdrSG100028811,MdrSG100028812,MdrSG100004551,MdrSG100004558,MdrSG100004559,MdrSG100004554,MdrSG100004552,MdrSG100028585,MdrSG100014689,MdrSG100001119,MdrSG100001644,MdrSG100024489,MdrSG100006364,MdrSG100021950,MdrSG100002852,MdrSG100025980,MdrSG100025978,	0.679144
Biological process	regulation of macromolecule metabolic process	GO:0060255	6	0.0187741	1.07555	502	1980	2085	8845	MdrSG100023868,MdrSG100023878,MdrSG100014069,MdrSG100002078,MdrSG100015394,MdrSG100015388,MdrSG100002083,MdrSG100014091,MdrSG100002049,MdrSG100026019,MdrSG100015386,MdrSG100026007,MdrSG100014105,MdrSG100028764,MdrSG100028770,MdrSG100004761,MdrSG100004755,MdrSG100004726,MdrSG100004719,MdrSG100019018,MdrSG100019016,MdrSG100023907,MdrSG100023911,MdrSG100023918,MdrSG100028778,MdrSG100014173,MdrSG1000…	0.683515
Biological process	regulation of auxin polar transport	GO:2000012	6	0.0193304	1.86657	11	25	2085	8845	MdrSG100004503,MdrSG100010428,MdrSG100010432,MdrSG100010433,MdrSG100010431,MdrSG100010434,MdrSG100010435,MdrSG100020751,MdrSG100025433,MdrSG100025434,MdrSG100006825,	0.683518
Biological process	toxin metabolic process	GO:0009404	5	0.0193304	1.86657	11	25	2085	8845	MdrSG100004499,MdrSG100009965,MdrSG100028965,MdrSG100005144,MdrSG100005145,MdrSG100005143,MdrSG100005140,MdrSG100005141,MdrSG100006508,MdrSG100010136,MdrSG100010134,	0.683518
Biological process	RNA polymerase II preinitiation complex assembly	GO:0051123	9	0.0193304	1.86657	11	25	2085	8845	MdrSG100023907,MdrSG100028814,MdrSG100015313,MdrSG100014691,MdrSG100002459,MdrSG100018543,MdrSG100000197,MdrSG100001446,MdrSG100001407,MdrSG100024515,MdrSG100024522,	0.683518
Biological process	obsolete histone methylation	GO:0016571	0	0.0187333	1.52998	22	61	2085	8845	MdrSG100023883,MdrSG100010448,MdrSG100027292,MdrSG100015302,MdrSG100007384,MdrSG100027639,MdrSG100027784,MdrSG100027725,MdrSG100027724,MdrSG100027723,MdrSG100002418,MdrSG100002417,MdrSG100029150,MdrSG100002844,MdrSG100024707,MdrSG100004258,MdrSG100029544,MdrSG100029564,MdrSG100018991,MdrSG100017487,MdrSG100017486,MdrSG100017512,	0.687121
Molecular function	oxidoreductase activity, acting on single donors with incorporation of molecular oxygen, incorporation of two atoms of oxygen	GO:0016702	5	0.0118823	1.98035	11	24	1749	7557	MdrSG100019088,MdrSG100016809,MdrSG100026608,MdrSG100001155,MdrSG100001151,MdrSG100000196,MdrSG100000198,MdrSG100002836,MdrSG100002835,MdrSG100000761,MdrSG100025876,	0.687748
Biological process	nucleobase metabolic process	GO:0009112	7	0.0186805	1.81809	12	28	2085	8845	MdrSG100015544,MdrSG100011681,MdrSG100011680,MdrSG100018160,MdrSG100021733,MdrSG100012060,MdrSG100014684,MdrSG100029194,MdrSG100021987,MdrSG100024700,MdrSG100000801,MdrSG100029731,	0.690335
Biological process	obsolete cofactor transport	GO:0051181	0	0.0191125	2.1211	8	16	2085	8845	MdrSG100027818,MdrSG100026287,MdrSG100001136,MdrSG100005105,MdrSG100012111,MdrSG100029000,MdrSG100024712,MdrSG100000785,	0.690719
Biological process	negative regulation of chromatin organization	GO:1905268	7	0.0191125	2.1211	8	16	2085	8845	MdrSG100029810,MdrSG100007347,MdrSG100026599,MdrSG100001391,MdrSG100025750,MdrSG100017525,MdrSG100017524,MdrSG100024515,	0.690719
Biological process	pigment catabolic process	GO:0046149	5	0.0191125	2.1211	8	16	2085	8845	MdrSG100023851,MdrSG100028785,MdrSG100028786,MdrSG100026695,MdrSG100010740,MdrSG100010741,MdrSG100000187,MdrSG100000204,	0.690719
Molecular function	ubiquitin-like protein binding	GO:0032182	4	0.015338	1.81193	13	31	1749	7557	MdrSG100028562,MdrSG100028612,MdrSG100002017,MdrSG100021145,MdrSG100018171,MdrSG100018170,MdrSG100003991,MdrSG100021423,MdrSG100005166,MdrSG100020727,MdrSG100005766,MdrSG100025881,MdrSG100006818,	0.693564
Biological process	multicellular organismal process	GO:0032501	2	0.0186758	1.06895	573	2274	2085	8845	MdrSG100023868,MdrSG100023879,MdrSG100002095,MdrSG100002092,MdrSG100015388,MdrSG100014091,MdrSG100014097,MdrSG100014094,MdrSG100014080,MdrSG100002099,MdrSG100014086,MdrSG100026018,MdrSG100002053,MdrSG100027329,MdrSG100002074,MdrSG100026005,MdrSG100028756,MdrSG100028762,MdrSG100028764,MdrSG100028765,MdrSG100004741,MdrSG100002104,MdrSG100002105,MdrSG100002101,MdrSG100002107,MdrSG100004755,MdrSG1000…	0.695389
Biological process	carbohydrate biosynthetic process	GO:0016051	6	0.0212702	1.29217	53	174	2085	8845	MdrSG100002082,MdrSG100028811,MdrSG100028812,MdrSG100000966,MdrSG100004548,MdrSG100004551,MdrSG100004558,MdrSG100004559,MdrSG100004554,MdrSG100004552,MdrSG100004520,MdrSG100011695,MdrSG100028585,MdrSG100009965,MdrSG100003879,MdrSG100027814,MdrSG100014696,MdrSG100001392,MdrSG100014689,MdrSG100003997,MdrSG100001328,MdrSG100015653,MdrSG100020243,MdrSG100021545,MdrSG100001119,MdrSG100002468,MdrSG1000…	0.696952
Biological process	programmed cell death involved in cell development	GO:0010623	5	0.0212077	2.65138	5	8	2085	8845	MdrSG100004667,MdrSG100004664,MdrSG100004665,MdrSG100001323,MdrSG100002868,	0.699568
Biological process	negative regulation of developmental growth	GO:0048640	6	0.000722	2.59246	11	18	2085	8845	MdrSG100016551,MdrSG100010428,MdrSG100010432,MdrSG100010433,MdrSG100010431,MdrSG100010434,MdrSG100010435,MdrSG100004348,MdrSG100004351,MdrSG100029739,MdrSG100006818,	0.709786
Biological process	cytoplasmic microtubule organization	GO:0031122	8	0.0223013	1.69688	14	35	2085	8845	MdrSG100021042,MdrSG100026593,MdrSG100013359,MdrSG100013358,MdrSG100013357,MdrSG100026335,MdrSG100026334,MdrSG100026333,MdrSG100014425,MdrSG100019701,MdrSG100006269,MdrSG100014710,MdrSG100006375,MdrSG100004351,	0.725901
Biological process	obsolete positive regulation of nitrogen compound metabolic process	GO:0051173	0	0.0224547	1.15093	156	575	2085	8845	MdrSG100023878,MdrSG100014069,MdrSG100002049,MdrSG100019016,MdrSG100023907,MdrSG100023918,MdrSG100015543,MdrSG100028814,MdrSG100015538,MdrSG100000986,MdrSG100000975,MdrSG100000961,MdrSG100000953,MdrSG100016526,MdrSG100029827,MdrSG100023683,MdrSG100011674,MdrSG100010414,MdrSG100027292,MdrSG100027285,MdrSG100027303,MdrSG100002005,MdrSG100016646,MdrSG100015313,MdrSG100027314,MdrSG100002011,MdrSG1000…	0.726085
Molecular function	DNA nuclease activity	GO:0004536	5	0.0116383	1.92034	12	27	1749	7557	MdrSG100023879,MdrSG100000970,MdrSG100010415,MdrSG100027285,MdrSG100007347,MdrSG100013193,MdrSG100028967,MdrSG100013624,MdrSG100017265,MdrSG100017525,MdrSG100017524,MdrSG100005529,	0.765484
Biological process	lipid oxidation	GO:0034440	7	0.0241163	1.55004	19	52	2085	8845	MdrSG100016809,MdrSG100010447,MdrSG100028574,MdrSG100007356,MdrSG100009954,MdrSG100003811,MdrSG100012054,MdrSG100027671,MdrSG100027682,MdrSG100001155,MdrSG100001151,MdrSG100029152,MdrSG100006495,MdrSG100029248,MdrSG100019916,MdrSG100021873,MdrSG100002836,MdrSG100002835,MdrSG100025876,	0.774716
Biological process	positive regulation of flower development	GO:0009911	8	0.0247203	1.61608	16	42	2085	8845	MdrSG100014094,MdrSG100016827,MdrSG100000953,MdrSG100029856,MdrSG100014003,MdrSG100010451,MdrSG100003814,MdrSG100010707,MdrSG100015648,MdrSG100021471,MdrSG100021885,MdrSG100029514,MdrSG100018991,MdrSG100005522,MdrSG100024674,MdrSG100013978,	0.788961
Biological process	regulation of growth	GO:0040008	4	0.024945	1.27498	55	183	2085	8845	MdrSG100002082,MdrSG100027329,MdrSG100028829,MdrSG100016808,MdrSG100000983,MdrSG100012916,MdrSG100016551,MdrSG100004557,MdrSG100021036,MdrSG100010426,MdrSG100010427,MdrSG100010428,MdrSG100011745,MdrSG100010432,MdrSG100010433,MdrSG100010430,MdrSG100010431,MdrSG100010434,MdrSG100010435,MdrSG100016654,MdrSG100007342,MdrSG100020418,MdrSG100026599,MdrSG100013327,MdrSG100001323,MdrSG100018191,MdrSG1000…	0.790998
Biological process	regulation of developmental growth	GO:0048638	5	0.0305212	1.33964	36	114	2085	8845	MdrSG100027329,MdrSG100028829,MdrSG100016808,MdrSG100000983,MdrSG100012916,MdrSG100016551,MdrSG100021036,MdrSG100010426,MdrSG100010427,MdrSG100010428,MdrSG100010432,MdrSG100010433,MdrSG100010430,MdrSG100010431,MdrSG100010434,MdrSG100010435,MdrSG100007342,MdrSG100013327,MdrSG100001323,MdrSG100004990,MdrSG100020247,MdrSG100027760,MdrSG100001687,MdrSG100025753,MdrSG100018276,MdrSG100018275,MdrSG1000…	0.793713
Molecular function	racemase and epimerase activity	GO:0016854	4	0.0115443	2.16038	9	18	1749	7557	MdrSG100028750,MdrSG100020385,MdrSG100014696,MdrSG100012054,MdrSG100027671,MdrSG100029255,MdrSG100006516,MdrSG100004391,MdrSG100004366,	0.79546
Biological process	vesicle targeting	GO:0006903	3	0.0287832	1.99633	8	17	2085	8845	MdrSG100002084,MdrSG100021742,MdrSG100021737,MdrSG100021739,MdrSG100013297,MdrSG100017544,MdrSG100017543,MdrSG100018628,	0.799263
Biological process	petal development	GO:0048441	6	0.0287832	1.99633	8	17	2085	8845	MdrSG100015502,MdrSG100028817,MdrSG100012900,MdrSG100016551,MdrSG100003830,MdrSG100015798,MdrSG100005159,MdrSG100001684,	0.799263
Biological process	corolla development	GO:0048465	5	0.0287832	1.99633	8	17	2085	8845	MdrSG100015502,MdrSG100028817,MdrSG100012900,MdrSG100016551,MdrSG100003830,MdrSG100015798,MdrSG100005159,MdrSG100001684,	0.799263
Biological process	plastid membrane organization	GO:0009668	6	0.0309607	1.67117	13	33	2085	8845	MdrSG100018191,MdrSG100027597,MdrSG100026339,MdrSG100027601,MdrSG100025117,MdrSG100006491,MdrSG100014783,MdrSG100014708,MdrSG100029007,MdrSG100002862,MdrSG100028289,MdrSG100012848,MdrSG100016193,	0.800903
Biological process	transcription preinitiation complex assembly	GO:0070897	8	0.0309607	1.67117	13	33	2085	8845	MdrSG100023907,MdrSG100028814,MdrSG100015313,MdrSG100014691,MdrSG100002459,MdrSG100018496,MdrSG100018543,MdrSG100000197,MdrSG100001446,MdrSG100001407,MdrSG100005565,MdrSG100024515,MdrSG100024522,	0.800903
Biological process	leaf development	GO:0048366	6	0.0285497	1.20037	88	311	2085	8845	MdrSG100023879,MdrSG100015388,MdrSG100028765,MdrSG100004741,MdrSG100004755,MdrSG100004726,MdrSG100023911,MdrSG100028785,MdrSG100028786,MdrSG100016823,MdrSG100012916,MdrSG100004499,MdrSG100029820,MdrSG100016533,MdrSG100029810,MdrSG100011676,MdrSG100011679,MdrSG100011678,MdrSG100011690,MdrSG100011682,MdrSG100011686,MdrSG100011684,MdrSG100011689,MdrSG100028561,MdrSG100004578,MdrSG100004670,MdrSG1000…	0.801839
Biological process	regulation of response to biotic stimulus	GO:0002831	5	0.0256294	1.29698	48	157	2085	8845	MdrSG100028764,MdrSG100014144,MdrSG100015495,MdrSG100028818,MdrSG100015526,MdrSG100015527,MdrSG100019072,MdrSG100004499,MdrSG100004568,MdrSG100023683,MdrSG100011676,MdrSG100009957,MdrSG100009958,MdrSG100025228,MdrSG100003866,MdrSG100027819,MdrSG100018157,MdrSG100018155,MdrSG100018156,MdrSG100018154,MdrSG100018152,MdrSG100015959,MdrSG100027956,MdrSG100026290,MdrSG100028959,MdrSG100028960,MdrSG1000…	0.802347
Biological process	cellulose biosynthetic process	GO:0030244	10	0.0287802	1.64975	14	36	2085	8845	MdrSG100028811,MdrSG100028812,MdrSG100004551,MdrSG100004558,MdrSG100004559,MdrSG100004554,MdrSG100004552,MdrSG100028585,MdrSG100014689,MdrSG100001119,MdrSG100024489,MdrSG100006364,MdrSG100025980,MdrSG100025978,	0.803719
Biological process	polysaccharide biosynthetic process	GO:0000271	7	0.0255478	1.36218	35	109	2085	8845	MdrSG100002082,MdrSG100028811,MdrSG100028812,MdrSG100004548,MdrSG100004551,MdrSG100004558,MdrSG100004559,MdrSG100004554,MdrSG100004552,MdrSG100004520,MdrSG100011695,MdrSG100028585,MdrSG100027814,MdrSG100014696,MdrSG100014689,MdrSG100003997,MdrSG100001328,MdrSG100015653,MdrSG100021545,MdrSG100001119,MdrSG100002468,MdrSG100003794,MdrSG100019892,MdrSG100024489,MdrSG100021870,MdrSG100006370,MdrSG1000…	0.804919
Biological process	iron ion transmembrane transport	GO:0034755	10	0.0285166	1.90899	9	20	2085	8845	MdrSG100021027,MdrSG100010421,MdrSG100010422,MdrSG100013216,MdrSG100025095,MdrSG100025118,MdrSG100005126,MdrSG100012728,MdrSG100025985,	0.805513
Biological process	regulation of circadian rhythm	GO:0042752	4	0.0295155	1.52079	19	53	2085	8845	MdrSG100014069,MdrSG100028778,MdrSG100014173,MdrSG100015538,MdrSG100012916,MdrSG100020353,MdrSG100003831,MdrSG100003975,MdrSG100027606,MdrSG100002418,MdrSG100002417,MdrSG100025742,MdrSG100021886,MdrSG100001556,MdrSG100002844,MdrSG100004000,MdrSG100013885,MdrSG100024504,MdrSG100017503,	0.805937
Biological process	chlorophyll metabolic process	GO:0015994	6	0.0295155	1.52079	19	53	2085	8845	MdrSG100023851,MdrSG100013281,MdrSG100026695,MdrSG100013327,MdrSG100010740,MdrSG100010741,MdrSG100020275,MdrSG100029155,MdrSG100005158,MdrSG100020743,MdrSG100020744,MdrSG100025748,MdrSG100000187,MdrSG100014790,MdrSG100001566,MdrSG100000204,MdrSG100004249,MdrSG100012841,MdrSG100020988,	0.805937
Biological process	maturation of LSU-rRNA from tricistronic rRNA transcript (SSU-rRNA, 5.8S rRNA, LSU-rRNA)	GO:0000463	11	0.0259239	2.31393	6	11	2085	8845	MdrSG100018077,MdrSG100017077,MdrSG100017074,MdrSG100017076,MdrSG100017075,MdrSG100021902,	0.806431
Biological process	arachidonate metabolic process	GO:0019369	11	0.0259239	2.31393	6	11	2085	8845	MdrSG100013368,MdrSG100018193,MdrSG100018192,MdrSG100027667,MdrSG100001769,MdrSG100001768,	0.806431
Biological process	protein exit from endoplasmic reticulum	GO:0032527	8	0.0259239	2.31393	6	11	2085	8845	MdrSG100026329,MdrSG100021469,MdrSG100014423,MdrSG100006403,MdrSG100021814,MdrSG100005637,	0.806431
Biological process	positive regulation of reproductive process	GO:2000243	5	0.0298936	1.45628	23	67	2085	8845	MdrSG100014094,MdrSG100016827,MdrSG100000953,MdrSG100029856,MdrSG100015302,MdrSG100014003,MdrSG100010451,MdrSG100003814,MdrSG100003832,MdrSG100026603,MdrSG100010707,MdrSG100026260,MdrSG100015648,MdrSG100015649,MdrSG100021471,MdrSG100001689,MdrSG100021885,MdrSG100029513,MdrSG100029514,MdrSG100018991,MdrSG100005522,MdrSG100024674,MdrSG100013978,	0.807292
Biological process	glucan metabolic process	GO:0044042	7	0.0441597	1.30529	36	117	2085	8845	MdrSG100028811,MdrSG100028812,MdrSG100004548,MdrSG100004551,MdrSG100004570,MdrSG100004558,MdrSG100004559,MdrSG100004554,MdrSG100004552,MdrSG100016536,MdrSG100011695,MdrSG100028585,MdrSG100004662,MdrSG100014003,MdrSG100007381,MdrSG100026592,MdrSG100014696,MdrSG100014689,MdrSG100021439,MdrSG100027679,MdrSG100001119,MdrSG100001644,MdrSG100018520,MdrSG100018521,MdrSG100018517,MdrSG100024489,MdrSG1000…	0.809868
Biological process	gene expression	GO:0010467	6	0.0283494	1.06191	586	2341	2085	8845	MdrSG100023868,MdrSG100023878,MdrSG100014069,MdrSG100002078,MdrSG100015388,MdrSG100002083,MdrSG100014091,MdrSG100002049,MdrSG100026009,MdrSG100026007,MdrSG100014105,MdrSG100014106,MdrSG100028764,MdrSG100028770,MdrSG100004761,MdrSG100004755,MdrSG100004726,MdrSG100004719,MdrSG100004714,MdrSG100019018,MdrSG100023907,MdrSG100023911,MdrSG100014185,MdrSG100014148,MdrSG100014149,MdrSG100028778,MdrSG1000…	0.8101
Biological process	obsolete water-soluble vitamin metabolic process	GO:0006767	0	0.0285144	1.56777	17	46	2085	8845	MdrSG100028811,MdrSG100028812,MdrSG100000969,MdrSG100028585,MdrSG100016641,MdrSG100016640,MdrSG100016637,MdrSG100016636,MdrSG100016639,MdrSG100016638,MdrSG100003879,MdrSG100020387,MdrSG100026339,MdrSG100027634,MdrSG100029255,MdrSG100026753,MdrSG100012727,	0.810105
Biological process	obsolete covalent chromatin modification	GO:0016569	0	0.0265465	1.3198	42	135	2085	8845	MdrSG100023883,MdrSG100028814,MdrSG100016823,MdrSG100016533,MdrSG100029810,MdrSG100004510,MdrSG100010448,MdrSG100027292,MdrSG100015313,MdrSG100015302,MdrSG100020351,MdrSG100007384,MdrSG100007375,MdrSG100007340,MdrSG100001391,MdrSG100003982,MdrSG100028959,MdrSG100027639,MdrSG100027616,MdrSG100027784,MdrSG100027725,MdrSG100027724,MdrSG100027723,MdrSG100002418,MdrSG100002417,MdrSG100020283,MdrSG1000…	0.810409
Biological process	chromatin remodeling	GO:0006338	6	0.0440539	1.23827	54	185	2085	8845	MdrSG100000986,MdrSG100004568,MdrSG100029810,MdrSG100004510,MdrSG100021062,MdrSG100010448,MdrSG100004666,MdrSG100015306,MdrSG100007387,MdrSG100007347,MdrSG100009955,MdrSG100026582,MdrSG100003878,MdrSG100018126,MdrSG100026599,MdrSG100001391,MdrSG100013337,MdrSG100026600,MdrSG100028973,MdrSG100028959,MdrSG100001093,MdrSG100027784,MdrSG100015798,MdrSG100027766,MdrSG100014426,MdrSG100002436,MdrSG1000…	0.810954
Biological process	cellular response to light stimulus	GO:0071482	7	0.0282598	1.398	29	88	2085	8845	MdrSG100014069,MdrSG100028778,MdrSG100015538,MdrSG100016822,MdrSG100016536,MdrSG100007343,MdrSG100025227,MdrSG100002579,MdrSG100020380,MdrSG100018082,MdrSG100018165,MdrSG100013375,MdrSG100014689,MdrSG100013346,MdrSG100010716,MdrSG100027619,MdrSG100027699,MdrSG100025117,MdrSG100005148,MdrSG100024472,MdrSG100025742,MdrSG100021886,MdrSG100026752,MdrSG100017050,MdrSG100001542,MdrSG100000703,MdrSG1000…	0.812263
Biological process	fatty acid metabolic process	GO:0006631	9	0.0439911	1.22371	60	208	2085	8845	MdrSG100014090,MdrSG100014089,MdrSG100014144,MdrSG100023637,MdrSG100000966,MdrSG100010413,MdrSG100010447,MdrSG100028625,MdrSG100007356,MdrSG100009954,MdrSG100003861,MdrSG100018072,MdrSG100003811,MdrSG100015810,MdrSG100015813,MdrSG100015814,MdrSG100015815,MdrSG100003822,MdrSG100003823,MdrSG100015807,MdrSG100015808,MdrSG100015809,MdrSG100020390,MdrSG100020391,MdrSG100020413,MdrSG100013368,MdrSG1000…	0.812843
Biological process	regulation of response to stress	GO:0080134	5	0.0268005	1.18974	99	353	2085	8845	MdrSG100002049,MdrSG100028762,MdrSG100028764,MdrSG100023887,MdrSG100014144,MdrSG100015495,MdrSG100028818,MdrSG100015526,MdrSG100015527,MdrSG100019072,MdrSG100004499,MdrSG100016526,MdrSG100029824,MdrSG100004568,MdrSG100023683,MdrSG100011676,MdrSG100011748,MdrSG100015315,MdrSG100009955,MdrSG100009957,MdrSG100009958,MdrSG100025228,MdrSG100027821,MdrSG100003866,MdrSG100027819,MdrSG100018157,MdrSG1000…	0.813113
Biological process	growth	GO:0040007	2	0.0438611	1.13795	136	507	2085	8845	MdrSG100002082,MdrSG100014086,MdrSG100026018,MdrSG100027329,MdrSG100004741,MdrSG100014164,MdrSG100015531,MdrSG100028829,MdrSG100016808,MdrSG100019073,MdrSG100000983,MdrSG100012916,MdrSG100016551,MdrSG100004557,MdrSG100029839,MdrSG100029810,MdrSG100029819,MdrSG100021036,MdrSG100010425,MdrSG100010426,MdrSG100010427,MdrSG100010428,MdrSG100011745,MdrSG100010432,MdrSG100010433,MdrSG100010430,MdrSG1000…	0.8135
Biological process	developmental growth involved in morphogenesis	GO:0060560	4	0.0303002	1.22438	71	246	2085	8845	MdrSG100014086,MdrSG100026018,MdrSG100004741,MdrSG100014164,MdrSG100015531,MdrSG100019073,MdrSG100029839,MdrSG100029810,MdrSG100029819,MdrSG100021036,MdrSG100010425,MdrSG100004574,MdrSG100027303,MdrSG100015317,MdrSG100015310,MdrSG100028625,MdrSG100007342,MdrSG100026594,MdrSG100025241,MdrSG100025240,MdrSG100018076,MdrSG100001389,MdrSG100014689,MdrSG100014683,MdrSG100003997,MdrSG100010744,MdrSG1000…	0.813801
Biological process	cellular response to abiotic stimulus	GO:0071214	5	0.031901	1.28067	48	159	2085	8845	MdrSG100014069,MdrSG100028778,MdrSG100028785,MdrSG100028786,MdrSG100028816,MdrSG100015538,MdrSG100016822,MdrSG100012907,MdrSG100016536,MdrSG100007343,MdrSG100009985,MdrSG100025227,MdrSG100013200,MdrSG100002579,MdrSG100020380,MdrSG100018082,MdrSG100018165,MdrSG100013375,MdrSG100014689,MdrSG100013346,MdrSG100010716,MdrSG100026271,MdrSG100027619,MdrSG100027689,MdrSG100027699,MdrSG100025117,MdrSG1000…	0.816631
Biological process	cellular response to environmental stimulus	GO:0104004	4	0.031901	1.28067	48	159	2085	8845	MdrSG100014069,MdrSG100028778,MdrSG100028785,MdrSG100028786,MdrSG100028816,MdrSG100015538,MdrSG100016822,MdrSG100012907,MdrSG100016536,MdrSG100007343,MdrSG100009985,MdrSG100025227,MdrSG100013200,MdrSG100002579,MdrSG100020380,MdrSG100018082,MdrSG100018165,MdrSG100013375,MdrSG100014689,MdrSG100013346,MdrSG100010716,MdrSG100026271,MdrSG100027619,MdrSG100027689,MdrSG100027699,MdrSG100025117,MdrSG1000…	0.816631
Biological process	regulation of immune system process	GO:0002682	4	0.0325252	1.30775	41	133	2085	8845	MdrSG100028764,MdrSG100014144,MdrSG100028818,MdrSG100015526,MdrSG100015527,MdrSG100019072,MdrSG100004499,MdrSG100023683,MdrSG100011676,MdrSG100027292,MdrSG100009957,MdrSG100009958,MdrSG100025228,MdrSG100027819,MdrSG100018157,MdrSG100018155,MdrSG100018156,MdrSG100018154,MdrSG100018152,MdrSG100018167,MdrSG100013322,MdrSG100015959,MdrSG100027956,MdrSG100026290,MdrSG100028959,MdrSG100027700,MdrSG1000…	0.819801
Biological process	regulation of transport	GO:0051049	5	0.0324333	1.24897	58	197	2085	8845	MdrSG100002095,MdrSG100002092,MdrSG100015395,MdrSG100002084,MdrSG100002053,MdrSG100002074,MdrSG100004737,MdrSG100002104,MdrSG100002105,MdrSG100002107,MdrSG100004571,MdrSG100004503,MdrSG100010428,MdrSG100010432,MdrSG100010433,MdrSG100010431,MdrSG100010434,MdrSG100010435,MdrSG100007375,MdrSG100009957,MdrSG100009958,MdrSG100021742,MdrSG100021737,MdrSG100021739,MdrSG100027665,MdrSG100026326,MdrSG1000…	0.821698
Biological process	obsolete cellular polysaccharide metabolic process	GO:0044264	0	0.0461026	1.25898	46	155	2085	8845	MdrSG100002082,MdrSG100028811,MdrSG100028812,MdrSG100004548,MdrSG100004551,MdrSG100004570,MdrSG100004558,MdrSG100004559,MdrSG100004554,MdrSG100004552,MdrSG100016536,MdrSG100004520,MdrSG100011695,MdrSG100028585,MdrSG100004662,MdrSG100014003,MdrSG100007381,MdrSG100026592,MdrSG100014696,MdrSG100014689,MdrSG100003997,MdrSG100021439,MdrSG100027679,MdrSG100015653,MdrSG100001119,MdrSG100002468,MdrSG1000…	0.823979
Biological process	brassinosteroid mediated signaling pathway	GO:0009742	8	0.0456152	1.41407	22	66	2085	8845	MdrSG100002095,MdrSG100002092,MdrSG100002099,MdrSG100002053,MdrSG100002074,MdrSG100002104,MdrSG100002105,MdrSG100002101,MdrSG100002107,MdrSG100028782,MdrSG100029859,MdrSG100028630,MdrSG100007353,MdrSG100025228,MdrSG100002567,MdrSG100001122,MdrSG100006520,MdrSG100024700,MdrSG100018977,MdrSG100029728,MdrSG100029731,MdrSG100005518,	0.824261
Biological process	porphyrin-containing compound metabolic process	GO:0006778	5	0.0456152	1.41407	22	66	2085	8845	MdrSG100023851,MdrSG100013281,MdrSG100026695,MdrSG100013327,MdrSG100010740,MdrSG100010741,MdrSG100015754,MdrSG100020275,MdrSG100029155,MdrSG100005158,MdrSG100020743,MdrSG100020744,MdrSG100018537,MdrSG100025748,MdrSG100000187,MdrSG100014790,MdrSG100001566,MdrSG100000204,MdrSG100004249,MdrSG100012841,MdrSG100020988,MdrSG100024533,	0.824261
Biological process	obsolete cellular polysaccharide biosynthetic process	GO:0033692	0	0.0453052	1.33964	30	95	2085	8845	MdrSG100002082,MdrSG100028811,MdrSG100028812,MdrSG100004548,MdrSG100004551,MdrSG100004558,MdrSG100004559,MdrSG100004554,MdrSG100004552,MdrSG100004520,MdrSG100011695,MdrSG100028585,MdrSG100014696,MdrSG100014689,MdrSG100003997,MdrSG100015653,MdrSG100001119,MdrSG100002468,MdrSG100003794,MdrSG100019892,MdrSG100024489,MdrSG100006364,MdrSG100012745,MdrSG100004366,MdrSG100022016,MdrSG100024652,MdrSG1000…	0.824722
Biological process	photoperiodism	GO:0009648	6	0.0453052	1.33964	30	95	2085	8845	MdrSG100000963,MdrSG100016564,MdrSG100015302,MdrSG100020350,MdrSG100007342,MdrSG100007340,MdrSG100025227,MdrSG100018117,MdrSG100013375,MdrSG100027986,MdrSG100026603,MdrSG100010707,MdrSG100026271,MdrSG100027619,MdrSG100015648,MdrSG100015649,MdrSG100015798,MdrSG100003799,MdrSG100027725,MdrSG100027724,MdrSG100027723,MdrSG100029150,MdrSG100005158,MdrSG100001644,MdrSG100018264,MdrSG100026775,MdrSG1000…	0.824722
Biological process	microtubule cytoskeleton organization involved in mitosis	GO:1902850	8	0.0463497	1.66658	11	28	2085	8845	MdrSG100026593,MdrSG100003878,MdrSG100013359,MdrSG100013358,MdrSG100013357,MdrSG100026266,MdrSG100020283,MdrSG100006514,MdrSG100014778,MdrSG100026746,MdrSG100014710,	0.825394
Biological process	mitotic spindle organization	GO:0007052	9	0.0463497	1.66658	11	28	2085	8845	MdrSG100026593,MdrSG100003878,MdrSG100013359,MdrSG100013358,MdrSG100013357,MdrSG100026266,MdrSG100020283,MdrSG100006514,MdrSG100014778,MdrSG100026746,MdrSG100014710,	0.825394
Biological process	response to oxygen levels	GO:0070482	4	0.0451882	1.36357	27	84	2085	8845	MdrSG100023864,MdrSG100016648,MdrSG100016644,MdrSG100016643,MdrSG100003815,MdrSG100013370,MdrSG100027665,MdrSG100021469,MdrSG100001102,MdrSG100002435,MdrSG100027700,MdrSG100005157,MdrSG100005108,MdrSG100005109,MdrSG100001661,MdrSG100018527,MdrSG100006363,MdrSG100006392,MdrSG100007625,MdrSG100024713,MdrSG100012852,MdrSG100017421,MdrSG100006807,MdrSG100006806,MdrSG100006805,MdrSG100006804,MdrSG1000…	0.825651
Biological process	nucleobase-containing compound metabolic process	GO:0006139	5	0.0460568	1.04728	710	2876	2085	8845	MdrSG100023867,MdrSG100023868,MdrSG100023870,MdrSG100023871,MdrSG100023878,MdrSG100023879,MdrSG100023852,MdrSG100014069,MdrSG100002094,MdrSG100002078,MdrSG100015393,MdrSG100015388,MdrSG100002083,MdrSG100014091,MdrSG100002049,MdrSG100026019,MdrSG100002035,MdrSG100026007,MdrSG100028753,MdrSG100014105,MdrSG100014106,MdrSG100002111,MdrSG100028770,MdrSG100028750,MdrSG100002106,MdrSG100004761,MdrSG1000…	0.826165
Biological process	import into nucleus	GO:0051170	8	0.0469015	1.50834	16	45	2085	8845	MdrSG100004737,MdrSG100015306,MdrSG100007375,MdrSG100026593,MdrSG100003837,MdrSG100013345,MdrSG100017264,MdrSG100026722,MdrSG100014710,MdrSG100014803,MdrSG100017521,MdrSG100029514,MdrSG100016195,MdrSG100006797,MdrSG100017520,MdrSG100017519,	0.826239
Biological process	protein import into nucleus	GO:0006606	9	0.0469015	1.50834	16	45	2085	8845	MdrSG100004737,MdrSG100015306,MdrSG100007375,MdrSG100026593,MdrSG100003837,MdrSG100013345,MdrSG100017264,MdrSG100026722,MdrSG100014710,MdrSG100014803,MdrSG100017521,MdrSG100029514,MdrSG100016195,MdrSG100006797,MdrSG100017520,MdrSG100017519,	0.826239
Biological process	hormone metabolic process	GO:0042445	5	0.0467393	1.22412	58	201	2085	8845	MdrSG100002082,MdrSG100015382,MdrSG100014144,MdrSG100028785,MdrSG100028786,MdrSG100029849,MdrSG100029850,MdrSG100016545,MdrSG100028594,MdrSG100028591,MdrSG100028592,MdrSG100028593,MdrSG100004670,MdrSG100003861,MdrSG100003815,MdrSG100015810,MdrSG100015813,MdrSG100015814,MdrSG100015815,MdrSG100015807,MdrSG100015808,MdrSG100015809,MdrSG100020413,MdrSG100013381,MdrSG100001389,MdrSG100001345,MdrSG1000…	0.826343
Biological process	obsolete regulation of cellular metabolic process	GO:0031323	0	0.0275392	1.07102	486	1925	2085	8845	MdrSG100023868,MdrSG100023878,MdrSG100014069,MdrSG100002078,MdrSG100015394,MdrSG100002083,MdrSG100014091,MdrSG100002049,MdrSG100026019,MdrSG100026007,MdrSG100014105,MdrSG100004793,MdrSG100028770,MdrSG100004761,MdrSG100004755,MdrSG100004726,MdrSG100004719,MdrSG100019018,MdrSG100019016,MdrSG100023907,MdrSG100023911,MdrSG100023918,MdrSG100028778,MdrSG100014173,MdrSG100028781,MdrSG100015495,MdrSG1000…	0.830401
Biological process	cellular response to radiation	GO:0071478	6	0.0332312	1.35751	32	100	2085	8845	MdrSG100014069,MdrSG100028778,MdrSG100015538,MdrSG100016822,MdrSG100016536,MdrSG100007343,MdrSG100025227,MdrSG100002579,MdrSG100020380,MdrSG100018082,MdrSG100018165,MdrSG100013375,MdrSG100014689,MdrSG100013346,MdrSG100010716,MdrSG100027619,MdrSG100027699,MdrSG100025117,MdrSG100005148,MdrSG100020739,MdrSG100020727,MdrSG100024472,MdrSG100025742,MdrSG100021886,MdrSG100026752,MdrSG100017050,MdrSG1000…	0.833324
Biological process	regulation of cell population proliferation	GO:0042127	5	0.0278804	1.36071	34	106	2085	8845	MdrSG100014075,MdrSG100002049,MdrSG100027329,MdrSG100004771,MdrSG100014152,MdrSG100014140,MdrSG100029824,MdrSG100016546,MdrSG100010414,MdrSG100010416,MdrSG100007370,MdrSG100007367,MdrSG100003832,MdrSG100027669,MdrSG100027786,MdrSG100015736,MdrSG100020282,MdrSG100005153,MdrSG100020727,MdrSG100001689,MdrSG100001658,MdrSG100018276,MdrSG100001436,MdrSG100026723,MdrSG100014718,MdrSG100006321,MdrSG1000…	0.835561
Biological process	mitotic spindle assembly	GO:0090307	10	0.0281197	2.1211	7	14	2085	8845	MdrSG100026593,MdrSG100013359,MdrSG100013358,MdrSG100013357,MdrSG100026266,MdrSG100006514,MdrSG100014710,	0.837627
Biological process	defense response to nematode	GO:0002215	6	0.0281197	2.1211	7	14	2085	8845	MdrSG100027294,MdrSG100027277,MdrSG100027279,MdrSG100027278,MdrSG100027280,MdrSG100027282,MdrSG100027281,	0.837627
Biological process	purine nucleobase transmembrane transport	GO:1904823	8	0.0281197	2.1211	7	14	2085	8845	MdrSG100023684,MdrSG100023685,MdrSG100023686,MdrSG100021475,MdrSG100021476,MdrSG100018573,MdrSG100004353,	0.837627
Biological process	purine nucleobase transport	GO:0006863	7	0.0281197	2.1211	7	14	2085	8845	MdrSG100023684,MdrSG100023685,MdrSG100023686,MdrSG100021475,MdrSG100021476,MdrSG100018573,MdrSG100004353,	0.837627
Biological process	behavior	GO:0007610	3	0.0281197	2.1211	7	14	2085	8845	MdrSG100016649,MdrSG100001323,MdrSG100027665,MdrSG100027636,MdrSG100000711,MdrSG100024743,MdrSG100029739,	0.837627
Biological process	nucleobase transport	GO:0015851	6	0.0281197	2.1211	7	14	2085	8845	MdrSG100023684,MdrSG100023685,MdrSG100023686,MdrSG100021475,MdrSG100021476,MdrSG100018573,MdrSG100004353,	0.837627
Biological process	regulation of metabolic process	GO:0019222	5	0.0339728	1.06251	543	2168	2085	8845	MdrSG100023868,MdrSG100023878,MdrSG100014069,MdrSG100002078,MdrSG100015394,MdrSG100015388,MdrSG100002083,MdrSG100014091,MdrSG100002049,MdrSG100026019,MdrSG100015386,MdrSG100026007,MdrSG100014105,MdrSG100004793,MdrSG100028764,MdrSG100028770,MdrSG100004761,MdrSG100004755,MdrSG100004726,MdrSG100004719,MdrSG100019018,MdrSG100019016,MdrSG100023907,MdrSG100023911,MdrSG100023918,MdrSG100028778,MdrSG1000…	0.839078
Biological process	vascular process in circulatory system	GO:0003018	5	0.0336616	1.59083	15	40	2085	8845	MdrSG100002095,MdrSG100002092,MdrSG100002099,MdrSG100002053,MdrSG100002074,MdrSG100028765,MdrSG100002104,MdrSG100002105,MdrSG100002101,MdrSG100002107,MdrSG100013368,MdrSG100027667,MdrSG100027719,MdrSG100014790,MdrSG100005518,	0.839831
Biological process	spindle organization	GO:0007051	8	0.0336616	1.59083	15	40	2085	8845	MdrSG100026593,MdrSG100003878,MdrSG100013359,MdrSG100013358,MdrSG100013357,MdrSG100026266,MdrSG100020283,MdrSG100006476,MdrSG100020727,MdrSG100006514,MdrSG100014778,MdrSG100026746,MdrSG100014710,MdrSG100005563,MdrSG100005766,	0.839831
Biological process	inorganic ion homeostasis	GO:0098771	4	0.0345936	1.2781	47	156	2085	8845	MdrSG100026019,MdrSG100002101,MdrSG100015506,MdrSG100000969,MdrSG100004564,MdrSG100023683,MdrSG100021027,MdrSG100010421,MdrSG100010422,MdrSG100028559,MdrSG100028556,MdrSG100028557,MdrSG100007351,MdrSG100026565,MdrSG100013216,MdrSG100013368,MdrSG100001345,MdrSG100010710,MdrSG100027665,MdrSG100027667,MdrSG100026329,MdrSG100004990,MdrSG100021469,MdrSG100025095,MdrSG100025122,MdrSG100025118,MdrSG1000…	0.84172
Biological process	mRNA processing	GO:0006397	9	0.0350207	1.24642	57	194	2085	8845	MdrSG100014106,MdrSG100004719,MdrSG100004714,MdrSG100016812,MdrSG100000989,MdrSG100016535,MdrSG100027283,MdrSG100016564,MdrSG100016566,MdrSG100004577,MdrSG100016650,MdrSG100015315,MdrSG100004670,MdrSG100027320,MdrSG100009997,MdrSG100009998,MdrSG100020412,MdrSG100018115,MdrSG100013337,MdrSG100027672,MdrSG100026344,MdrSG100021549,MdrSG100001093,MdrSG100027793,MdrSG100002436,MdrSG100015743,MdrSG1000…	0.847914
Biological process	auxin transport	GO:0060918	6	0.0345541	1.36845	30	93	2085	8845	MdrSG100004771,MdrSG100016808,MdrSG100004503,MdrSG100010426,MdrSG100010427,MdrSG100010428,MdrSG100011745,MdrSG100010432,MdrSG100010433,MdrSG100010430,MdrSG100010431,MdrSG100010434,MdrSG100010435,MdrSG100021471,MdrSG100001149,MdrSG100027711,MdrSG100020751,MdrSG100001659,MdrSG100029258,MdrSG100025774,MdrSG100021867,MdrSG100025433,MdrSG100025434,MdrSG100000223,MdrSG100017548,MdrSG100004240,MdrSG1000…	0.849166
Biological process	photoperiodism, flowering	GO:0048573	7	0.0345541	1.36845	30	93	2085	8845	MdrSG100000963,MdrSG100016564,MdrSG100015302,MdrSG100020350,MdrSG100007342,MdrSG100007340,MdrSG100025227,MdrSG100018117,MdrSG100013375,MdrSG100027986,MdrSG100026603,MdrSG100010707,MdrSG100026271,MdrSG100027619,MdrSG100015648,MdrSG100015649,MdrSG100015798,MdrSG100003799,MdrSG100027725,MdrSG100027724,MdrSG100027723,MdrSG100029150,MdrSG100005158,MdrSG100001644,MdrSG100018264,MdrSG100026775,MdrSG1000…	0.849166
Biological process	epigenetic regulation of gene expression	GO:0040029	9	0.0488971	1.2612	44	148	2085	8845	MdrSG100004568,MdrSG100029810,MdrSG100004510,MdrSG100010448,MdrSG100004666,MdrSG100015306,MdrSG100007347,MdrSG100009955,MdrSG100026582,MdrSG100026599,MdrSG100001391,MdrSG100026600,MdrSG100028973,MdrSG100001093,MdrSG100027784,MdrSG100015798,MdrSG100027766,MdrSG100014426,MdrSG100002436,MdrSG100002438,MdrSG100027725,MdrSG100027724,MdrSG100027723,MdrSG100015735,MdrSG100029150,MdrSG100029160,MdrSG1000…	0.849221
Biological process	biosynthetic process	GO:0009058	4	0.0487505	1.03795	907	3707	2085	8845	MdrSG100023864,MdrSG100023868,MdrSG100023878,MdrSG100014069,MdrSG100002094,MdrSG100002078,MdrSG100015388,MdrSG100002083,MdrSG100002082,MdrSG100014090,MdrSG100014091,MdrSG100014097,MdrSG100014089,MdrSG100014079,MdrSG100002049,MdrSG100026016,MdrSG100015382,MdrSG100026009,MdrSG100026007,MdrSG100028756,MdrSG100028753,MdrSG100014105,MdrSG100014106,MdrSG100002111,MdrSG100028764,MdrSG100028770,MdrSG1000…	0.849676
Biological process	regulation of cellular localization	GO:0060341	5	0.0486046	1.39387	23	70	2085	8845	MdrSG100002084,MdrSG100014080,MdrSG100004737,MdrSG100004571,MdrSG100007375,MdrSG100021742,MdrSG100021737,MdrSG100021739,MdrSG100027665,MdrSG100026329,MdrSG100021469,MdrSG100025109,MdrSG100014423,MdrSG100005148,MdrSG100006403,MdrSG100018275,MdrSG100021814,MdrSG100000206,MdrSG100028290,MdrSG100017544,MdrSG100017543,MdrSG100005764,MdrSG100020985,	0.850148
Biological process	negative regulation of organelle organization	GO:0010639	7	0.0353949	1.43486	23	68	2085	8845	MdrSG100015395,MdrSG100029814,MdrSG100029810,MdrSG100004577,MdrSG100016650,MdrSG100007347,MdrSG100021750,MdrSG100026599,MdrSG100001391,MdrSG100003991,MdrSG100020739,MdrSG100006615,MdrSG100025750,MdrSG100018238,MdrSG100014804,MdrSG100006362,MdrSG100007645,MdrSG100017525,MdrSG100017524,MdrSG100004349,MdrSG100004351,MdrSG100024515,MdrSG100013937,	0.852774
Biological process	cellular component biogenesis	GO:0044085	4	0.000694	1.18292	261	936	2085	8845	MdrSG100023878,MdrSG100015395,MdrSG100002082,MdrSG100014080,MdrSG100027327,MdrSG100028770,MdrSG100015407,MdrSG100023907,MdrSG100023918,MdrSG100014170,MdrSG100014168,MdrSG100016831,MdrSG100028814,MdrSG100000970,MdrSG100000972,MdrSG100000969,MdrSG100029844,MdrSG100004551,MdrSG100004569,MdrSG100029824,MdrSG100004567,MdrSG100029825,MdrSG100029820,MdrSG100004564,MdrSG100004571,MdrSG100004558,MdrSG1000…	0.853216
Biological process	cell morphogenesis	GO:0000902	4	0.0499876	1.17606	84	303	2085	8845	MdrSG100014086,MdrSG100026018,MdrSG100004741,MdrSG100004726,MdrSG100014164,MdrSG100015531,MdrSG100019073,MdrSG100016825,MdrSG100029839,MdrSG100029810,MdrSG100021036,MdrSG100011691,MdrSG100010414,MdrSG100004574,MdrSG100027303,MdrSG100015317,MdrSG100015310,MdrSG100028625,MdrSG100010455,MdrSG100007342,MdrSG100026594,MdrSG100025241,MdrSG100025240,MdrSG100018076,MdrSG100003832,MdrSG100001389,MdrSG1000…	0.859053
Biological process	obsolete regulation of chromatin silencing	GO:0031935	0	0.0499362	1.69688	10	25	2085	8845	MdrSG100015495,MdrSG100007347,MdrSG100026582,MdrSG100026599,MdrSG100029162,MdrSG100018581,MdrSG100025750,MdrSG100017525,MdrSG100017524,MdrSG100025906,	0.861181
Biological process	regulation of cellular process	GO:0050794	4	0.0359311	1.0452	817	3316	2085	8845	MdrSG100023868,MdrSG100023878,MdrSG100014075,MdrSG100014069,MdrSG100002095,MdrSG100002092,MdrSG100002078,MdrSG100015394,MdrSG100015395,MdrSG100015388,MdrSG100002084,MdrSG100002083,MdrSG100002082,MdrSG100014091,MdrSG100014097,MdrSG100014095,MdrSG100014080,MdrSG100002099,MdrSG100002049,MdrSG100026019,MdrSG100002053,MdrSG100027329,MdrSG100015386,MdrSG100015382,MdrSG100002074,MdrSG100026001,MdrSG1000…	0.86147
Biological process	cortical cytoskeleton organization	GO:0030865	7	0.049849	1.57568	13	35	2085	8845	MdrSG100021042,MdrSG100013359,MdrSG100013358,MdrSG100013357,MdrSG100027595,MdrSG100026335,MdrSG100026334,MdrSG100026333,MdrSG100014425,MdrSG100019701,MdrSG100006269,MdrSG100006375,MdrSG100004351,	0.862703
Biological process	beta-glucan biosynthetic process	GO:0051274	9	0.0365369	1.60516	14	37	2085	8845	MdrSG100028811,MdrSG100028812,MdrSG100004551,MdrSG100004558,MdrSG100004559,MdrSG100004554,MdrSG100004552,MdrSG100028585,MdrSG100014689,MdrSG100001119,MdrSG100024489,MdrSG100006364,MdrSG100025980,MdrSG100025978,	0.86753
Biological process	obsolete histone modification	GO:0016570	0	0.0365073	1.29799	41	134	2085	8845	MdrSG100023883,MdrSG100028814,MdrSG100016823,MdrSG100016533,MdrSG100029810,MdrSG100004510,MdrSG100010448,MdrSG100027292,MdrSG100015313,MdrSG100015302,MdrSG100020351,MdrSG100007384,MdrSG100007375,MdrSG100007340,MdrSG100003982,MdrSG100028959,MdrSG100027639,MdrSG100027616,MdrSG100027784,MdrSG100027725,MdrSG100027724,MdrSG100027723,MdrSG100002418,MdrSG100002417,MdrSG100020283,MdrSG100029150,MdrSG1000…	0.871035
Biological process	chromatin organization	GO:0006325	5	0.038735	1.18356	89	319	2085	8845	MdrSG100023883,MdrSG100015495,MdrSG100028814,MdrSG100016823,MdrSG100000986,MdrSG100004568,MdrSG100016533,MdrSG100029810,MdrSG100004510,MdrSG100021062,MdrSG100010448,MdrSG100027292,MdrSG100004666,MdrSG100015313,MdrSG100015306,MdrSG100015302,MdrSG100020350,MdrSG100020351,MdrSG100007387,MdrSG100007384,MdrSG100007375,MdrSG100007340,MdrSG100007347,MdrSG100009955,MdrSG100026582,MdrSG100003878,MdrSG1000…	0.87734
Biological process	regulation of shoot system morphogenesis	GO:1900618	6	0.0397238	1.81809	9	21	2085	8845	MdrSG100015543,MdrSG100016811,MdrSG100021006,MdrSG100027599,MdrSG100006311,MdrSG100002834,MdrSG100024721,MdrSG100017550,MdrSG100017503,	0.87947
Biological process	regulation of multicellular organismal process	GO:0051239	4	0.0393735	1.13535	148	553	2085	8845	MdrSG100015388,MdrSG100014094,MdrSG100014080,MdrSG100027329,MdrSG100028762,MdrSG100028764,MdrSG100002101,MdrSG100004726,MdrSG100023887,MdrSG100028778,MdrSG100015543,MdrSG100015517,MdrSG100028829,MdrSG100016808,MdrSG100016827,MdrSG100016811,MdrSG100000983,MdrSG100012916,MdrSG100000969,MdrSG100000953,MdrSG100029856,MdrSG100004569,MdrSG100016551,MdrSG100004557,MdrSG100016533,MdrSG100021036,MdrSG1000…	0.87964
Biological process	regulation of small molecule metabolic process	GO:0062012	6	0.0391973	1.46283	20	58	2085	8845	MdrSG100029849,MdrSG100029850,MdrSG100027827,MdrSG100013381,MdrSG100013368,MdrSG100026290,MdrSG100027667,MdrSG100014412,MdrSG100027700,MdrSG100020279,MdrSG100006496,MdrSG100006406,MdrSG100006523,MdrSG100024439,MdrSG100006269,MdrSG100020509,MdrSG100000195,MdrSG100000204,MdrSG100004370,MdrSG100025890,	0.879702
Biological process	establishment or maintenance of cell polarity	GO:0007163	3	0.039617	1.62202	13	34	2085	8845	MdrSG100028625,MdrSG100021750,MdrSG100027627,MdrSG100027791,MdrSG100021888,MdrSG100007645,MdrSG100002865,MdrSG100029566,MdrSG100000778,MdrSG100004349,MdrSG100004367,MdrSG100029739,MdrSG100024699,	0.881075
Biological process	response to decreased oxygen levels	GO:0036293	5	0.0391846	1.37999	27	83	2085	8845	MdrSG100023864,MdrSG100016648,MdrSG100016644,MdrSG100016643,MdrSG100003815,MdrSG100013370,MdrSG100027665,MdrSG100021469,MdrSG100001102,MdrSG100002435,MdrSG100027700,MdrSG100005157,MdrSG100005108,MdrSG100005109,MdrSG100001661,MdrSG100018527,MdrSG100006363,MdrSG100006392,MdrSG100007625,MdrSG100024713,MdrSG100012852,MdrSG100017421,MdrSG100006807,MdrSG100006806,MdrSG100006805,MdrSG100006804,MdrSG1000…	0.883452
Biological process	protein alkylation	GO:0008213	7	0.0379904	1.41407	24	72	2085	8845	MdrSG100023883,MdrSG100010448,MdrSG100027292,MdrSG100015302,MdrSG100007384,MdrSG100007367,MdrSG100027639,MdrSG100027784,MdrSG100027725,MdrSG100027724,MdrSG100027723,MdrSG100002418,MdrSG100002417,MdrSG100029150,MdrSG100001426,MdrSG100002844,MdrSG100024707,MdrSG100004258,MdrSG100029544,MdrSG100029564,MdrSG100018991,MdrSG100017487,MdrSG100017486,MdrSG100017512,	0.889156
Biological process	protein methylation	GO:0006479	8	0.0379904	1.41407	24	72	2085	8845	MdrSG100023883,MdrSG100010448,MdrSG100027292,MdrSG100015302,MdrSG100007384,MdrSG100007367,MdrSG100027639,MdrSG100027784,MdrSG100027725,MdrSG100027724,MdrSG100027723,MdrSG100002418,MdrSG100002417,MdrSG100029150,MdrSG100001426,MdrSG100002844,MdrSG100024707,MdrSG100004258,MdrSG100029544,MdrSG100029564,MdrSG100018991,MdrSG100017487,MdrSG100017486,MdrSG100017512,	0.889156
Biological process	cilium assembly	GO:0060271	8	0.0376939	1.76759	10	24	2085	8845	MdrSG100014170,MdrSG100004569,MdrSG100004571,MdrSG100007366,MdrSG100026597,MdrSG100027677,MdrSG100018507,MdrSG100014715,MdrSG100004267,MdrSG100005764,	0.8907
Biological process	pyrimidine nucleotide metabolic process	GO:0006220	9	0.0376939	1.76759	10	24	2085	8845	MdrSG100011681,MdrSG100011680,MdrSG100025222,MdrSG100021733,MdrSG100001398,MdrSG100014684,MdrSG100005153,MdrSG100017265,MdrSG100000801,MdrSG100005529,	0.8907
Biological process	regulation of endosperm development	GO:2000014	5	0.038563	2.35678	5	9	2085	8845	MdrSG100027725,MdrSG100027724,MdrSG100027723,MdrSG100017089,MdrSG100024707,	0.894043
Biological process	axoneme assembly	GO:0035082	9	0.038563	2.35678	5	9	2085	8845	MdrSG100007366,MdrSG100026597,MdrSG100027677,MdrSG100018507,MdrSG100014715,	0.894043
Biological process	regulation of glycoprotein biosynthetic process	GO:0010559	9	0.038563	2.35678	5	9	2085	8845	MdrSG100020390,MdrSG100020391,MdrSG100021750,MdrSG100007645,MdrSG100004349,	0.894043
Biological process	regulation of glycoprotein metabolic process	GO:1903018	8	0.038563	2.35678	5	9	2085	8845	MdrSG100020390,MdrSG100020391,MdrSG100021750,MdrSG100007645,MdrSG100004349,	0.894043
Biological process	glycoside metabolic process	GO:0016137	5	0.038563	2.35678	5	9	2085	8845	MdrSG100028785,MdrSG100028786,MdrSG100028994,MdrSG100028996,MdrSG100012746,	0.894043
Biological process	anatomical structure development	GO:0048856	3	0.041022	1.05648	584	2345	2085	8845	MdrSG100023868,MdrSG100023879,MdrSG100002095,MdrSG100002092,MdrSG100015395,MdrSG100015388,MdrSG100002082,MdrSG100014094,MdrSG100014080,MdrSG100002099,MdrSG100014086,MdrSG100026018,MdrSG100002053,MdrSG100002074,MdrSG100026005,MdrSG100028756,MdrSG100028762,MdrSG100028765,MdrSG100004741,MdrSG100002104,MdrSG100002105,MdrSG100002101,MdrSG100002107,MdrSG100004755,MdrSG100004726,MdrSG100004719,MdrSG1000…	0.904139
Biological process	regulation of secondary shoot formation	GO:2000032	7	0.0416904	2.1211	6	12	2085	8845	MdrSG100015543,MdrSG100016811,MdrSG100021006,MdrSG100027599,MdrSG100024721,MdrSG100017550,	0.906675
Biological process	epithelial tube morphogenesis	GO:0060562	6	0.0416904	2.1211	6	12	2085	8845	MdrSG100004569,MdrSG100007366,MdrSG100004976,MdrSG100004978,MdrSG100004267,MdrSG100029739,	0.906675
Biological process	regulation of morphogenesis of a branching structure	GO:0060688	6	0.0416904	2.1211	6	12	2085	8845	MdrSG100015543,MdrSG100016811,MdrSG100021006,MdrSG100027599,MdrSG100024721,MdrSG100017550,	0.906675
Biological process	microtubule polymerization	GO:0046785	9	0.0416904	2.1211	6	12	2085	8845	MdrSG100010455,MdrSG100013359,MdrSG100013358,MdrSG100013357,MdrSG100006514,MdrSG100004351,	0.906675
Biological process	purine nucleobase metabolic process	GO:0006144	8	0.0416904	2.1211	6	12	2085	8845	MdrSG100015544,MdrSG100018160,MdrSG100029194,MdrSG100021987,MdrSG100024700,MdrSG100029731,	0.906675
Biological process	organelle disassembly	GO:1903008	6	0.0413555	1.88542	8	18	2085	8845	MdrSG100010416,MdrSG100015311,MdrSG100002026,MdrSG100004673,MdrSG100002013,MdrSG100021439,MdrSG100027669,MdrSG100024703,	0.907422
Biological process	response to hypoxia	GO:0001666	6	0.0416167	1.41407	23	69	2085	8845	MdrSG100023864,MdrSG100016648,MdrSG100016644,MdrSG100016643,MdrSG100003815,MdrSG100027665,MdrSG100021469,MdrSG100001102,MdrSG100002435,MdrSG100027700,MdrSG100005157,MdrSG100005108,MdrSG100005109,MdrSG100001661,MdrSG100006392,MdrSG100007625,MdrSG100024713,MdrSG100017421,MdrSG100006807,MdrSG100006806,MdrSG100006805,MdrSG100006804,MdrSG100006810,	0.909093
Biological process	germ cell development	GO:0007281	5	0.042895	1.64214	12	31	2085	8845	MdrSG100014080,MdrSG100004571,MdrSG100007347,MdrSG100001391,MdrSG100001323,MdrSG100027725,MdrSG100027724,MdrSG100027723,MdrSG100024707,MdrSG100000726,MdrSG100017524,MdrSG100029739,	0.912678
Molecular function	signal sequence binding	GO:0005048	4	0.0218981	1.7879	12	29	1749	7557	MdrSG100029824,MdrSG100026593,MdrSG100003837,MdrSG100013345,MdrSG100017264,MdrSG100014710,MdrSG100017521,MdrSG100016195,MdrSG100006797,MdrSG100017520,MdrSG100017519,MdrSG100005526,	0.960196
Molecular function	obsolete cation:cation antiporter activity	GO:0015491	0	0.0258844	2.0333	8	17	1749	7557	MdrSG100028559,MdrSG100028556,MdrSG100028557,MdrSG100002569,MdrSG100020379,MdrSG100027665,MdrSG100029726,MdrSG100029727,	0.98565
Molecular function	metal cation:monoatomic cation antiporter activity	GO:0140828	7	0.0258844	2.0333	8	17	1749	7557	MdrSG100028559,MdrSG100028556,MdrSG100028557,MdrSG100002569,MdrSG100020379,MdrSG100027665,MdrSG100029726,MdrSG100029727,	0.98565
Molecular function	iron ion transmembrane transporter activity	GO:0005381	8	0.0254246	1.94434	9	20	1749	7557	MdrSG100021027,MdrSG100010421,MdrSG100010422,MdrSG100013216,MdrSG100025095,MdrSG100025118,MdrSG100005126,MdrSG100012728,MdrSG100025985,	1
Molecular function	nucleobase transmembrane transporter activity	GO:0015205	4	0.0255105	2.16038	7	14	1749	7557	MdrSG100023684,MdrSG100023685,MdrSG100023686,MdrSG100021475,MdrSG100021476,MdrSG100018573,MdrSG100004353,	1
Molecular function	purine nucleobase transmembrane transporter activity	GO:0005345	5	0.0255105	2.16038	7	14	1749	7557	MdrSG100023684,MdrSG100023685,MdrSG100023686,MdrSG100021475,MdrSG100021476,MdrSG100018573,MdrSG100004353,	1
Molecular function	metal cation:proton antiporter activity	GO:0051139	8	0.0255105	2.16038	7	14	1749	7557	MdrSG100028559,MdrSG100028556,MdrSG100028557,MdrSG100002569,MdrSG100020379,MdrSG100029726,MdrSG100029727,	1
Molecular function	hydrolase activity, hydrolyzing N-glycosyl compounds	GO:0016799	5	0.0373564	1.92034	8	18	1749	7557	MdrSG100015298,MdrSG100007347,MdrSG100017265,MdrSG100018279,MdrSG100005562,MdrSG100017525,MdrSG100017524,MdrSG100005529,	1
Molecular function	obsolete solute:monoatomic cation antiporter activity	GO:0015298	0	0.0373564	1.92034	8	18	1749	7557	MdrSG100028559,MdrSG100028556,MdrSG100028557,MdrSG100002569,MdrSG100020379,MdrSG100027665,MdrSG100029726,MdrSG100029727,	1
Molecular function	solute:potassium antiporter activity	GO:0022821	8	0.0383283	2.16038	6	12	1749	7557	MdrSG100028559,MdrSG100028556,MdrSG100028557,MdrSG100020379,MdrSG100029726,MdrSG100029727,	1
Molecular function	potassium:proton antiporter activity	GO:0015386	9	0.0383283	2.16038	6	12	1749	7557	MdrSG100028559,MdrSG100028556,MdrSG100028557,MdrSG100020379,MdrSG100029726,MdrSG100029727,	1
Molecular function	obsolete monoatomic cation:proton antiporter activity	GO:0005451	0	0.0383283	2.16038	6	12	1749	7557	MdrSG100028559,MdrSG100028556,MdrSG100028557,MdrSG100020379,MdrSG100029726,MdrSG100029727,	1
Molecular function	linoleate 13S-lipoxygenase activity	GO:0016165	6	0.0383283	2.16038	6	12	1749	7557	MdrSG100016809,MdrSG100001155,MdrSG100001151,MdrSG100002836,MdrSG100002835,MdrSG100025876,	1
Molecular function	DNA N-glycosylase activity	GO:0019104	6	0.0384756	2.01635	7	15	1749	7557	MdrSG100007347,MdrSG100017265,MdrSG100018279,MdrSG100005562,MdrSG100017525,MdrSG100017524,MdrSG100005529,	1
Molecular function	obsolete solute:proton antiporter activity	GO:0015299	0	0.0384756	2.01635	7	15	1749	7557	MdrSG100028559,MdrSG100028556,MdrSG100028557,MdrSG100002569,MdrSG100020379,MdrSG100029726,MdrSG100029727,	1
Molecular function	transition metal ion transmembrane transporter activity	GO:0046915	7	0.0402111	1.53627	16	45	1749	7557	MdrSG100000981,MdrSG100021027,MdrSG100010421,MdrSG100010422,MdrSG100028629,MdrSG100013216,MdrSG100004970,MdrSG100025095,MdrSG100025118,MdrSG100002434,MdrSG100002432,MdrSG100005126,MdrSG100012728,MdrSG100017515,MdrSG100006827,MdrSG100025985,	1
Molecular function	dioxygenase activity	GO:0051213	4	0.0441395	1.49904	17	49	1749	7557	MdrSG100015382,MdrSG100019088,MdrSG100016809,MdrSG100015321,MdrSG100026608,MdrSG100001155,MdrSG100001151,MdrSG100002418,MdrSG100002417,MdrSG100020749,MdrSG100000196,MdrSG100000198,MdrSG100002844,MdrSG100002836,MdrSG100002835,MdrSG100000761,MdrSG100025876,	1
Molecular function	ubiquitin binding	GO:0043130	5	0.0445459	1.7283	10	25	1749	7557	MdrSG100028562,MdrSG100028612,MdrSG100002017,MdrSG100021145,MdrSG100018171,MdrSG100018170,MdrSG100003991,MdrSG100021423,MdrSG100025881,MdrSG100006818,	1
Molecular function	monoatomic cation transmembrane transporter activity	GO:0008324	5	0.0468157	1.20021	70	252	1749	7557	MdrSG100002037,MdrSG100015401,MdrSG100015531,MdrSG100000981,MdrSG100000969,MdrSG100029856,MdrSG100029834,MdrSG100021027,MdrSG100011672,MdrSG100010421,MdrSG100010422,MdrSG100027275,MdrSG100028559,MdrSG100028556,MdrSG100028557,MdrSG100028629,MdrSG100002569,MdrSG100013216,MdrSG100020379,MdrSG100012075,MdrSG100001338,MdrSG100021420,MdrSG100010735,MdrSG100010736,MdrSG100027665,MdrSG100026339,MdrSG1000…	1
Molecular function	sequence-specific DNA binding	GO:0043565	5	0.0499454	1.13222	136	519	1749	7557	MdrSG100002083,MdrSG100014091,MdrSG100002049,MdrSG100014105,MdrSG100004761,MdrSG100004726,MdrSG100028778,MdrSG100028781,MdrSG100028793,MdrSG100028818,MdrSG100016825,MdrSG100029827,MdrSG100016533,MdrSG100029812,MdrSG100023683,MdrSG100011676,MdrSG100011674,MdrSG100010448,MdrSG100015310,MdrSG100016644,MdrSG100015313,MdrSG100016643,MdrSG100015302,MdrSG100028613,MdrSG100010450,MdrSG100020351,MdrSG1000…	1
Cellular component	endomembrane system	GO:0012505	3	0.00253855	1.12867	364	1369	2168	9203	MdrSG100023863,MdrSG100023875,MdrSG100023854,MdrSG100014074,MdrSG100002095,MdrSG100002092,MdrSG100002084,MdrSG100002082,MdrSG100014090,MdrSG100014098,MdrSG100014099,MdrSG100014089,MdrSG100026018,MdrSG100002052,MdrSG100002053,MdrSG100026021,MdrSG100002039,MdrSG100027329,MdrSG100015377,MdrSG100002074,MdrSG100026009,MdrSG100026011,MdrSG100014100,MdrSG100004793,MdrSG100004741,MdrSG100004733,MdrSG1000…	1
Cellular component	extracellular matrix	GO:0031012	4	0.00729987	2.82995	6	9	2168	9203	MdrSG100023660,MdrSG100023643,MdrSG100023642,MdrSG100023651,MdrSG100023658,MdrSG100023656,	1
Cellular component	microbody lumen	GO:0031907	6	0.00729987	2.82995	6	9	2168	9203	MdrSG100014185,MdrSG100020390,MdrSG100020391,MdrSG100013368,MdrSG100027667,MdrSG100005765,	1
Cellular component	peroxisomal matrix	GO:0005782	7	0.00729987	2.82995	6	9	2168	9203	MdrSG100014185,MdrSG100020390,MdrSG100020391,MdrSG100013368,MdrSG100027667,MdrSG100005765,	1
Cellular component	chloroplast membrane	GO:0031969	6	0.0112892	1.44327	34	100	2168	9203	MdrSG100029811,MdrSG100026577,MdrSG100013281,MdrSG100027818,MdrSG100020379,MdrSG100020403,MdrSG100027963,MdrSG100027962,MdrSG100015947,MdrSG100027597,MdrSG100027637,MdrSG100027710,MdrSG100006491,MdrSG100005144,MdrSG100005145,MdrSG100005143,MdrSG100005140,MdrSG100005141,MdrSG100025667,MdrSG100029207,MdrSG100018574,MdrSG100018515,MdrSG100024487,MdrSG100014790,MdrSG100002826,MdrSG100029016,MdrSG1000…	1
Cellular component	organelle outer membrane	GO:0031968	6	0.0148241	1.24059	83	284	2168	9203	MdrSG100023851,MdrSG100027327,MdrSG100028751,MdrSG100015416,MdrSG100004724,MdrSG100014148,MdrSG100028831,MdrSG100019088,MdrSG100004804,MdrSG100029811,MdrSG100011694,MdrSG100011707,MdrSG100011702,MdrSG100027288,MdrSG100028561,MdrSG100028562,MdrSG100007395,MdrSG100007343,MdrSG100009961,MdrSG100026594,MdrSG100013281,MdrSG100015823,MdrSG100003863,MdrSG100003861,MdrSG100003836,MdrSG100003822,MdrSG1000…	1
Cellular component	outer membrane	GO:0019867	4	0.0148241	1.24059	83	284	2168	9203	MdrSG100023851,MdrSG100027327,MdrSG100028751,MdrSG100015416,MdrSG100004724,MdrSG100014148,MdrSG100028831,MdrSG100019088,MdrSG100004804,MdrSG100029811,MdrSG100011694,MdrSG100011707,MdrSG100011702,MdrSG100027288,MdrSG100028561,MdrSG100028562,MdrSG100007395,MdrSG100007343,MdrSG100009961,MdrSG100026594,MdrSG100013281,MdrSG100015823,MdrSG100003863,MdrSG100003861,MdrSG100003836,MdrSG100003822,MdrSG1000…	1
Cellular component	nuclear envelope	GO:0005635	4	0.0154996	1.41498	34	102	2168	9203	MdrSG100004741,MdrSG100010413,MdrSG100015306,MdrSG100026593,MdrSG100002567,MdrSG100003837,MdrSG100013297,MdrSG100013325,MdrSG100013345,MdrSG100003984,MdrSG100003983,MdrSG100021434,MdrSG100004982,MdrSG100027791,MdrSG100015751,MdrSG100005166,MdrSG100017264,MdrSG100029251,MdrSG100006514,MdrSG100006535,MdrSG100021888,MdrSG100018238,MdrSG100026746,MdrSG100026722,MdrSG100014710,MdrSG100014803,MdrSG1000…	1
Cellular component	chromatin silencing complex	GO:0005677	4	0.0190433	2.12246	8	16	2168	9203	MdrSG100002438,MdrSG100027725,MdrSG100027724,MdrSG100027723,MdrSG100029150,MdrSG100001661,MdrSG100024707,MdrSG100000726,	1
Cellular component	cytoplasm	GO:0005737	3	0.01936	1.03072	1385	5704	2168	9203	MdrSG100023863,MdrSG100023864,MdrSG100023875,MdrSG100023878,MdrSG100023851,MdrSG100023854,MdrSG100014074,MdrSG100014077,MdrSG100002095,MdrSG100002092,MdrSG100002094,MdrSG100015395,MdrSG100002084,MdrSG100002082,MdrSG100014090,MdrSG100014091,MdrSG100014097,MdrSG100014098,MdrSG100014099,MdrSG100014095,MdrSG100014089,MdrSG100014080,MdrSG100014085,MdrSG100014086,MdrSG100014082,MdrSG100014079,MdrSG1000…	1
Cellular component	endoplasmic reticulum	GO:0005783	6	0.0211775	1.14654	168	622	2168	9203	MdrSG100023863,MdrSG100023875,MdrSG100023854,MdrSG100002082,MdrSG100014090,MdrSG100014089,MdrSG100027329,MdrSG100026009,MdrSG100004728,MdrSG100014164,MdrSG100028825,MdrSG100019077,MdrSG100028804,MdrSG100016821,MdrSG100023637,MdrSG100000955,MdrSG100029808,MdrSG100029819,MdrSG100010421,MdrSG100010422,MdrSG100011745,MdrSG100010413,MdrSG100028574,MdrSG100027303,MdrSG100004667,MdrSG100004664,MdrSG1000…	1
Cellular component	organelle envelope	GO:0031967	3	0.0254768	1.12062	217	822	2168	9203	MdrSG100023851,MdrSG100014077,MdrSG100014097,MdrSG100002045,MdrSG100002046,MdrSG100027327,MdrSG100028751,MdrSG100004743,MdrSG100004741,MdrSG100015416,MdrSG100004724,MdrSG100014148,MdrSG100015496,MdrSG100028831,MdrSG100016831,MdrSG100019088,MdrSG100016821,MdrSG100004804,MdrSG100029820,MdrSG100029834,MdrSG100029811,MdrSG100004513,MdrSG100004510,MdrSG100021049,MdrSG100021034,MdrSG100011694,MdrSG1000…	1
Cellular component	nuclear pore outer ring	GO:0031080	4	0.0258477	2.31541	6	11	2168	9203	MdrSG100013297,MdrSG100021434,MdrSG100026722,MdrSG100017521,MdrSG100017520,MdrSG100017519,	1
Cellular component	mitotic spindle	GO:0072686	7	0.0280292	2.12246	7	14	2168	9203	MdrSG100004571,MdrSG100010414,MdrSG100002563,MdrSG100029227,MdrSG100006514,MdrSG100018238,MdrSG100006375,	1
Cellular component	chloroplast inner membrane	GO:0009706	7	0.0308298	1.57951	16	43	2168	9203	MdrSG100026577,MdrSG100013281,MdrSG100020403,MdrSG100027963,MdrSG100027962,MdrSG100015947,MdrSG100027597,MdrSG100006491,MdrSG100025667,MdrSG100018574,MdrSG100024487,MdrSG100014790,MdrSG100029001,MdrSG100029000,MdrSG100000220,MdrSG100020988,	1
Cellular component	intracellular anatomical structure	GO:0005622	3	0.0312471	1.015	1866	7804	2168	9203	MdrSG100023863,MdrSG100023864,MdrSG100023867,MdrSG100023870,MdrSG100023875,MdrSG100023878,MdrSG100023877,MdrSG100023852,MdrSG100023851,MdrSG100023854,MdrSG100014074,MdrSG100014077,MdrSG100014069,MdrSG100002095,MdrSG100002097,MdrSG100002092,MdrSG100002094,MdrSG100015395,MdrSG100015393,MdrSG100015388,MdrSG100015389,MdrSG100002084,MdrSG100002083,MdrSG100002082,MdrSG100014090,MdrSG100014091,MdrSG1000…	1
Cellular component	transcription regulator complex	GO:0005667	3	0.0345352	1.34695	33	104	2168	9203	MdrSG100028814,MdrSG100019084,MdrSG100011674,MdrSG100015313,MdrSG100010450,MdrSG100027960,MdrSG100014691,MdrSG100003978,MdrSG100010709,MdrSG100015798,MdrSG100002438,MdrSG100027725,MdrSG100027724,MdrSG100027723,MdrSG100001125,MdrSG100029150,MdrSG100005158,MdrSG100006480,MdrSG100018496,MdrSG100029124,MdrSG100001661,MdrSG100018543,MdrSG100012084,MdrSG100001446,MdrSG100014806,MdrSG100002856,MdrSG1000…	1
Cellular component	trans-Golgi network	GO:0005802	5	0.0352961	1.24346	58	198	2168	9203	MdrSG100014074,MdrSG100014098,MdrSG100014099,MdrSG100002052,MdrSG100015377,MdrSG100014100,MdrSG100004499,MdrSG100012905,MdrSG100004507,MdrSG100029819,MdrSG100028577,MdrSG100016557,MdrSG100027307,MdrSG100009990,MdrSG100020395,MdrSG100020418,MdrSG100021750,MdrSG100013353,MdrSG100014689,MdrSG100014683,MdrSG100027976,MdrSG100001328,MdrSG100015930,MdrSG100027663,MdrSG100004931,MdrSG100021469,MdrSG1000…	1
Cellular component	obsolete cytoskeletal part	GO:0044430	0	0.0353788	1.2293	64	221	2168	9203	MdrSG100002097,MdrSG100004741,MdrSG100015409,MdrSG100019011,MdrSG100023924,MdrSG100014170,MdrSG100019082,MdrSG100000972,MdrSG100004499,MdrSG100004571,MdrSG100021042,MdrSG100010414,MdrSG100010416,MdrSG100028558,MdrSG100028560,MdrSG100015316,MdrSG100014004,MdrSG100007366,MdrSG100002563,MdrSG100015803,MdrSG100026597,MdrSG100013359,MdrSG100013358,MdrSG100013357,MdrSG100027595,MdrSG100026266,MdrSG1000…	1
Cellular component	Golgi apparatus subcompartment	GO:0098791	4	0.0354968	1.21528	71	248	2168	9203	MdrSG100014074,MdrSG100002084,MdrSG100014098,MdrSG100014099,MdrSG100002052,MdrSG100015377,MdrSG100026011,MdrSG100014100,MdrSG100023887,MdrSG100014145,MdrSG100004499,MdrSG100012905,MdrSG100004507,MdrSG100029819,MdrSG100028577,MdrSG100016557,MdrSG100027307,MdrSG100009990,MdrSG100020395,MdrSG100020418,MdrSG100021750,MdrSG100014696,MdrSG100013353,MdrSG100014689,MdrSG100014683,MdrSG100027976,MdrSG1000…	1
Cellular component	cytosolic large ribosomal subunit	GO:0022625	6	0.0377536	1.41498	24	72	2168	9203	MdrSG100028791,MdrSG100016826,MdrSG100011693,MdrSG100027289,MdrSG100027290,MdrSG100028614,MdrSG100028615,MdrSG100021149,MdrSG100013295,MdrSG100014688,MdrSG100002433,MdrSG100001109,MdrSG100029133,MdrSG100006299,MdrSG100017088,MdrSG100017077,MdrSG100017074,MdrSG100017076,MdrSG100017075,MdrSG100002843,MdrSG100029523,MdrSG100012852,MdrSG100012895,MdrSG100025907,	1
Cellular component	U12-type spliceosomal complex	GO:0005689	5	0.0415735	2.12246	6	12	2168	9203	MdrSG100020412,MdrSG100015749,MdrSG100018231,MdrSG100018244,MdrSG100018201,MdrSG100024650,	1
Cellular component	Golgi apparatus	GO:0005794	6	0.0428638	1.12592	161	607	2168	9203	MdrSG100014074,MdrSG100002084,MdrSG100014090,MdrSG100014098,MdrSG100014099,MdrSG100014089,MdrSG100026018,MdrSG100002052,MdrSG100026021,MdrSG100002039,MdrSG100015377,MdrSG100026011,MdrSG100014100,MdrSG100004733,MdrSG100023887,MdrSG100014145,MdrSG100014162,MdrSG100015531,MdrSG100004499,MdrSG100012905,MdrSG100004551,MdrSG100029853,MdrSG100004558,MdrSG100029834,MdrSG100004559,MdrSG100004554,MdrSG1000…	1
Cellular component	plastid inner membrane	GO:0009528	6	0.0466718	1.50931	16	45	2168	9203	MdrSG100026577,MdrSG100013281,MdrSG100020403,MdrSG100027963,MdrSG100027962,MdrSG100015947,MdrSG100027597,MdrSG100006491,MdrSG100025667,MdrSG100018574,MdrSG100024487,MdrSG100014790,MdrSG100029001,MdrSG100029000,MdrSG100000220,MdrSG100020988,	1
Cellular component	plastid membrane	GO:0042170	5	0.0468187	1.17614	87	314	2168	9203	MdrSG100023851,MdrSG100027327,MdrSG100028751,MdrSG100004724,MdrSG100014148,MdrSG100028831,MdrSG100019088,MdrSG100029811,MdrSG100011694,MdrSG100011707,MdrSG100011702,MdrSG100028561,MdrSG100007395,MdrSG100007343,MdrSG100009961,MdrSG100026577,MdrSG100013281,MdrSG100015823,MdrSG100003863,MdrSG100003861,MdrSG100027818,MdrSG100020379,MdrSG100003836,MdrSG100003822,MdrSG100018165,MdrSG100020403,MdrSG1000…	1
Cellular component	microtubule cytoskeleton	GO:0015630	7	0.0471194	1.23616	53	182	2168	9203	MdrSG100002097,MdrSG100004741,MdrSG100015409,MdrSG100019011,MdrSG100023924,MdrSG100014170,MdrSG100019082,MdrSG100000972,MdrSG100004499,MdrSG100004571,MdrSG100021042,MdrSG100010414,MdrSG100028558,MdrSG100028560,MdrSG100014004,MdrSG100002563,MdrSG100015803,MdrSG100013359,MdrSG100013358,MdrSG100013357,MdrSG100027595,MdrSG100026266,MdrSG100027665,MdrSG100027627,MdrSG100027606,MdrSG100027791,MdrSG1000…	1
Cellular component	obsolete plasma membrane part	GO:0044459	0	0.0486034	1.16432	96	350	2168	9203	MdrSG100023863,MdrSG100002038,MdrSG100002110,MdrSG100028765,MdrSG100028771,MdrSG100028772,MdrSG100004752,MdrSG100004753,MdrSG100004725,MdrSG100014140,MdrSG100015504,MdrSG100015532,MdrSG100000969,MdrSG100004567,MdrSG100016546,MdrSG100023684,MdrSG100023685,MdrSG100023686,MdrSG100010445,MdrSG100027294,MdrSG100027277,MdrSG100027275,MdrSG100027279,MdrSG100027278,MdrSG100027280,MdrSG100027282,MdrSG1000…	1

## Sheet: Table S8
Go Enrichment of gene flow genes from Group B to Group A
Class	GO_Name	GO_ID	GO_Level	P_value	EnrichmentScore	HitsGenesCountsInSelectedSet	HitsGenesCountsInBackground	AllGenesCountsInSelectedSet	AllGenesCountsInBackground	GenesOfSelectedSetInGOterm	corrected p-value(BH method)
Molecular function	phosphatidylcholine 12-monooxygenase activity	GO:0050183	6	2.24e-06	19.1705	5	9	219	7557	MdrSG100024064,MdrSG100024068,MdrSG100024066,MdrSG100024067,MdrSG100021596,	0.000552
Molecular function	oxidoreductase activity, acting on paired donors, with incorporation or reduction of molecular oxygen, another compound as one donor, and incorporation of one atom of oxygen	GO:0016716	5	1.37e-06	14.7886	6	14	219	7557	MdrSG100028574,MdrSG100024064,MdrSG100024068,MdrSG100024066,MdrSG100024067,MdrSG100021596,	0.000674
Biological process	defense response to virus	GO:0051607	7	1.42e-06	6.07335	11	60	267	8845	MdrSG100018485,MdrSG100018486,MdrSG100016385,MdrSG100016384,MdrSG100016386,MdrSG100016383,MdrSG100016382,MdrSG100014346,MdrSG100014348,MdrSG100014349,MdrSG100014334,	0.00257935
Cellular component	extracellular space	GO:0005615	3	2.76e-05	4.17338	12	101	262	9203	MdrSG100018462,MdrSG100002370,MdrSG100002379,MdrSG100002375,MdrSG100002374,MdrSG100002377,MdrSG100002376,MdrSG100002382,MdrSG100002381,MdrSG100002384,MdrSG100002383,MdrSG100002380,	0.00806134
Cellular component	obsolete extracellular region part	GO:0044421	0	8.46e-05	3.73019	12	113	262	9203	MdrSG100018462,MdrSG100002370,MdrSG100002379,MdrSG100002375,MdrSG100002374,MdrSG100002377,MdrSG100002376,MdrSG100002382,MdrSG100002381,MdrSG100002384,MdrSG100002383,MdrSG100002380,	0.0123446
Molecular function	cysteine-type endopeptidase inhibitor activity	GO:0004869	7	7.83e-05	7.96312	6	26	219	7557	MdrSG100002370,MdrSG100002379,MdrSG100002377,MdrSG100002376,MdrSG100002381,MdrSG100002383,	0.0128701
Molecular function	endopeptidase regulator activity	GO:0061135	5	0.00011	5.30875	8	52	219	7557	MdrSG100014350,MdrSG100002370,MdrSG100002379,MdrSG100002377,MdrSG100002376,MdrSG100002381,MdrSG100002383,MdrSG100002558,	0.0135228
Molecular function	peptidase regulator activity	GO:0061134	4	0.000144	5.11213	8	54	219	7557	MdrSG100014350,MdrSG100002370,MdrSG100002379,MdrSG100002377,MdrSG100002376,MdrSG100002381,MdrSG100002383,MdrSG100002558,	0.0142309
Molecular function	nucleotidyltransferase activity	GO:0016779	5	0.000475	3.88202	9	80	219	7557	MdrSG100016376,MdrSG100028576,MdrSG100028585,MdrSG100002366,MdrSG100002355,MdrSG100002354,MdrSG100014493,MdrSG100014489,MdrSG100001349,	0.029266
Molecular function	endopeptidase inhibitor activity	GO:0004866	6	0.000539	4.83096	7	50	219	7557	MdrSG100002370,MdrSG100002379,MdrSG100002377,MdrSG100002376,MdrSG100002381,MdrSG100002383,MdrSG100002558,	0.0295405
Molecular function	peptidase inhibitor activity	GO:0030414	5	0.00061	4.73623	7	51	219	7557	MdrSG100002370,MdrSG100002379,MdrSG100002377,MdrSG100002376,MdrSG100002381,MdrSG100002383,MdrSG100002558,	0.0300696
Molecular function	serine-type endopeptidase inhibitor activity	GO:0004867	7	0.000444	5.91546	6	35	219	7557	MdrSG100002370,MdrSG100002379,MdrSG100002377,MdrSG100002376,MdrSG100002381,MdrSG100002383,	0.0312711
Biological process	response to virus	GO:0009615	6	5.65e-05	4.18851	11	87	267	8845	MdrSG100018485,MdrSG100018486,MdrSG100016385,MdrSG100016384,MdrSG100016386,MdrSG100016383,MdrSG100016382,MdrSG100014346,MdrSG100014348,MdrSG100014349,MdrSG100014334,	0.0512087
Biological process	negative regulation of proteolysis	GO:0045861	9	0.000284	4.64945	8	57	267	8845	MdrSG100024079,MdrSG100002370,MdrSG100002379,MdrSG100002377,MdrSG100002376,MdrSG100002381,MdrSG100002383,MdrSG100002558,	0.0643998
Biological process	olefin metabolic process	GO:1900673	5	0.000417	7.52894	5	22	267	8845	MdrSG100028594,MdrSG100028591,MdrSG100028592,MdrSG100028593,MdrSG100006523,	0.0686773
Biological process	oxylipin metabolic process	GO:0031407	8	0.000417	7.52894	5	22	267	8845	MdrSG100016362,MdrSG100014346,MdrSG100014348,MdrSG100014349,MdrSG100014334,	0.0686773
Biological process	regulation of peptidase activity	GO:0052547	9	0.000511	4.2745	8	62	267	8845	MdrSG100014350,MdrSG100002370,MdrSG100002379,MdrSG100002377,MdrSG100002376,MdrSG100002381,MdrSG100002383,MdrSG100002558,	0.0711979
Biological process	regulation of endopeptidase activity	GO:0052548	10	0.000407	4.41698	8	60	267	8845	MdrSG100014350,MdrSG100002370,MdrSG100002379,MdrSG100002377,MdrSG100002376,MdrSG100002381,MdrSG100002383,MdrSG100002558,	0.0737817
Biological process	immune effector process	GO:0002252	3	0.000367	3.40561	11	107	267	8845	MdrSG100018485,MdrSG100018486,MdrSG100016385,MdrSG100016384,MdrSG100016386,MdrSG100016383,MdrSG100016382,MdrSG100014346,MdrSG100014348,MdrSG100014349,MdrSG100014334,	0.0739096
Molecular function	oxidoreductase activity, acting on paired donors, with incorporation or reduction of molecular oxygen	GO:0016705	4	0.00247002	2.45131	13	183	219	7557	MdrSG100005489,MdrSG100024077,MdrSG100028574,MdrSG100024064,MdrSG100024068,MdrSG100024066,MdrSG100024067,MdrSG100024076,MdrSG100014481,MdrSG100001358,MdrSG100002335,MdrSG100002339,MdrSG100021596,	0.0811812
Cellular component	obsolete integral component of endoplasmic reticulum membrane	GO:0030176	0	0.000883	4.47058	7	55	262	9203	MdrSG100005480,MdrSG100024064,MdrSG100024068,MdrSG100024066,MdrSG100024067,MdrSG100014488,MdrSG100021596,	0.0859144
Cellular component	obsolete intrinsic component of endoplasmic reticulum membrane	GO:0031227	0	0.000883	4.47058	7	55	262	9203	MdrSG100005480,MdrSG100024064,MdrSG100024068,MdrSG100024066,MdrSG100024067,MdrSG100014488,MdrSG100021596,	0.0859144
Biological process	negative regulation of peptidase activity	GO:0010466	10	0.000992	4.37531	7	53	267	8845	MdrSG100002370,MdrSG100002379,MdrSG100002377,MdrSG100002376,MdrSG100002381,MdrSG100002383,MdrSG100002558,	0.0998378
Biological process	negative regulation of endopeptidase activity	GO:0010951	11	0.000883	4.45945	7	52	267	8845	MdrSG100002370,MdrSG100002379,MdrSG100002377,MdrSG100002376,MdrSG100002381,MdrSG100002383,MdrSG100002558,	0.100015
Molecular function	lipase activity	GO:0016298	5	0.00447377	3.83409	6	54	219	7557	MdrSG100014346,MdrSG100014348,MdrSG100014349,MdrSG100002353,MdrSG100014334,MdrSG100014477,	0.105027
Molecular function	phospholipase activity	GO:0004620	6	0.00399543	4.66309	5	37	219	7557	MdrSG100014346,MdrSG100014348,MdrSG100014349,MdrSG100002353,MdrSG100014334,	0.115867
Molecular function	monooxygenase activity	GO:0004497	4	0.00578898	2.41768	11	157	219	7557	MdrSG100005489,MdrSG100024077,MdrSG100028574,MdrSG100024064,MdrSG100024068,MdrSG100024066,MdrSG100024067,MdrSG100024076,MdrSG100001358,MdrSG100002335,MdrSG100021596,	0.118915
Biological process	cellular response to hypoxia	GO:0071456	7	0.00134179	5.9156	5	28	267	8845	MdrSG100014346,MdrSG100014348,MdrSG100014349,MdrSG100005742,MdrSG100014334,	0.121567
Molecular function	cysteine-type peptidase activity	GO:0008234	5	0.00877832	2.73322	8	101	219	7557	MdrSG100006535,MdrSG100014331,MdrSG100002375,MdrSG100002374,MdrSG100002382,MdrSG100002384,MdrSG100002380,MdrSG100002558,	0.154561
Molecular function	transferase activity, transferring phosphorus-containing groups	GO:0016772	4	0.00910165	1.50995	34	777	219	7557	MdrSG100010202,MdrSG100018470,MdrSG100018482,MdrSG100016376,MdrSG100016369,MdrSG100028576,MdrSG100028583,MdrSG100028585,MdrSG100028581,MdrSG100028597,MdrSG100026256,MdrSG100026259,MdrSG100019961,MdrSG100026271,MdrSG100029301,MdrSG100024059,MdrSG100019981,MdrSG100017675,MdrSG100024061,MdrSG100024062,MdrSG100024063,MdrSG100006539,MdrSG100006540,MdrSG100002366,MdrSG100002357,MdrSG100005500,MdrSG1000…	0.154728
Biological process	olefin biosynthetic process	GO:1900674	6	0.000258	8.28184	5	20	267	8845	MdrSG100028594,MdrSG100028591,MdrSG100028592,MdrSG100028593,MdrSG100006523,	0.155779
Biological process	ethylene metabolic process	GO:0009692	6	0.000258	8.28184	5	20	267	8845	MdrSG100028594,MdrSG100028591,MdrSG100028592,MdrSG100028593,MdrSG100006523,	0.155779
Biological process	ethylene biosynthetic process	GO:0009693	8	0.000258	8.28184	5	20	267	8845	MdrSG100028594,MdrSG100028591,MdrSG100028592,MdrSG100028593,MdrSG100006523,	0.155779
Biological process	alkene biosynthetic process	GO:0043450	7	0.000258	8.28184	5	20	267	8845	MdrSG100028594,MdrSG100028591,MdrSG100028592,MdrSG100028593,MdrSG100006523,	0.155779
Biological process	oxylipin biosynthetic process	GO:0031408	9	0.000258	8.28184	5	20	267	8845	MdrSG100016362,MdrSG100014346,MdrSG100014348,MdrSG100014349,MdrSG100014334,	0.155779
Molecular function	cysteine-type endopeptidase activity	GO:0004197	6	0.00825439	3.01935	7	80	219	7557	MdrSG100006535,MdrSG100014331,MdrSG100002375,MdrSG100002374,MdrSG100002382,MdrSG100002384,MdrSG100002380,	0.156516
Molecular function	oxidoreductase activity, acting on paired donors, with incorporation or reduction of molecular oxygen, NAD(P)H as one donor, and incorporation of one atom of oxygen	GO:0016709	5	0.0128836	2.55606	8	108	219	7557	MdrSG100028574,MdrSG100024064,MdrSG100024068,MdrSG100024066,MdrSG100024067,MdrSG100001358,MdrSG100002335,MdrSG100021596,	0.176434
Biological process	leaf senescence	GO:0010150	4	0.00316936	2.62159	11	139	267	8845	MdrSG100020108,MdrSG100018463,MdrSG100018485,MdrSG100018486,MdrSG100016385,MdrSG100016384,MdrSG100016386,MdrSG100016383,MdrSG100016382,MdrSG100028561,MdrSG100020088,	0.191429
Biological process	regulation of proteolysis	GO:0030162	8	0.00238007	2.71941	11	134	267	8845	MdrSG100005483,MdrSG100024079,MdrSG100006550,MdrSG100014350,MdrSG100002370,MdrSG100002379,MdrSG100002377,MdrSG100002376,MdrSG100002381,MdrSG100002383,MdrSG100002558,	0.196031
Biological process	cellular response to oxygen levels	GO:0071453	5	0.0024918	5.17615	5	32	267	8845	MdrSG100014346,MdrSG100014348,MdrSG100014349,MdrSG100005742,MdrSG100014334,	0.19631
Biological process	cellular response to decreased oxygen levels	GO:0036294	6	0.0024918	5.17615	5	32	267	8845	MdrSG100014346,MdrSG100014348,MdrSG100014349,MdrSG100005742,MdrSG100014334,	0.19631
Cellular component	obsolete anchored component of plasma membrane	GO:0046658	0	0.00406043	2.87394	9	110	262	9203	MdrSG100018485,MdrSG100018486,MdrSG100016385,MdrSG100016384,MdrSG100016386,MdrSG100016383,MdrSG100016382,MdrSG100005501,MdrSG100014325,	0.197608
Molecular function	transferase activity	GO:0016740	3	0.0152719	1.27374	66	1788	219	7557	MdrSG100029299,MdrSG100029297,MdrSG100010202,MdrSG100010200,MdrSG100010205,MdrSG100018477,MdrSG100018474,MdrSG100018470,MdrSG100018482,MdrSG100016376,MdrSG100016369,MdrSG100016362,MdrSG100016356,MdrSG100016355,MdrSG100028576,MdrSG100028577,MdrSG100028583,MdrSG100028585,MdrSG100028581,MdrSG100018444,MdrSG100028597,MdrSG100026256,MdrSG100006523,MdrSG100026259,MdrSG100019961,MdrSG100019959,MdrSG1000…	0.198133
Molecular function	enzyme regulator activity	GO:0030234	3	0.03673	1.73872	13	258	219	7557	MdrSG100020107,MdrSG100028561,MdrSG100014350,MdrSG100014473,MdrSG100002370,MdrSG100005504,MdrSG100002379,MdrSG100002377,MdrSG100002376,MdrSG100002381,MdrSG100002383,MdrSG100002558,MdrSG100020086,	0.238262
Molecular function	catalytic activity, acting on a protein	GO:0140096	3	0.03896	1.27226	49	1329	219	7557	MdrSG100029299,MdrSG100010202,MdrSG100010200,MdrSG100018477,MdrSG100018474,MdrSG100018470,MdrSG100018463,MdrSG100018482,MdrSG100016376,MdrSG100016369,MdrSG100016356,MdrSG100016355,MdrSG100028583,MdrSG100028581,MdrSG100028597,MdrSG100006523,MdrSG100026259,MdrSG100019959,MdrSG100026262,MdrSG100002396,MdrSG100026271,MdrSG100024059,MdrSG100019981,MdrSG100016354,MdrSG100017675,MdrSG100024061,MdrSG1000…	0.249445
Biological process	obsolete aging	GO:0007568	0	0.00499024	2.60845	10	127	267	8845	MdrSG100018463,MdrSG100018485,MdrSG100018486,MdrSG100016385,MdrSG100016384,MdrSG100016386,MdrSG100016383,MdrSG100016382,MdrSG100028561,MdrSG100020088,	0.258352
Biological process	photosynthesis, light reaction	GO:0019684	5	0.00495495	3.01158	8	88	267	8845	MdrSG100016362,MdrSG100002371,MdrSG100002373,MdrSG100005502,MdrSG100002378,MdrSG100014500,MdrSG100014501,MdrSG100014502,	0.26407
Biological process	plant organ senescence	GO:0090693	3	0.00485792	2.47892	11	147	267	8845	MdrSG100020108,MdrSG100018463,MdrSG100018485,MdrSG100018486,MdrSG100016385,MdrSG100016384,MdrSG100016386,MdrSG100016383,MdrSG100016382,MdrSG100028561,MdrSG100020088,	0.266744
Molecular function	polypeptide conformation or assembly isomerase activity	GO:0120544	5	0.0224468	2.72422	6	76	219	7557	MdrSG100001943,MdrSG100001938,MdrSG100026266,MdrSG100006550,MdrSG100020061,MdrSG100020069,	0.26991
Biological process	protein-containing complex disassembly	GO:0032984	6	0.00477173	4.47667	5	37	267	8845	MdrSG100001943,MdrSG100001938,MdrSG100017697,MdrSG100019963,MdrSG100002359,	0.278915
Biological process	protein autoubiquitination	GO:0051865	11	0.00477173	4.47667	5	37	267	8845	MdrSG100018477,MdrSG100016356,MdrSG100016355,MdrSG100006523,MdrSG100026262,	0.278915
Molecular function	molecular function regulator activity	GO:0098772	2	0.0462634	1.68011	13	267	219	7557	MdrSG100020107,MdrSG100028561,MdrSG100014350,MdrSG100014473,MdrSG100002370,MdrSG100005504,MdrSG100002379,MdrSG100002377,MdrSG100002376,MdrSG100002381,MdrSG100002383,MdrSG100002558,MdrSG100020086,	0.285098
Molecular function	catalytic activity	GO:0003824	2	0.026243	1.11137	143	4440	219	7557	MdrSG100029299,MdrSG100029297,MdrSG100001940,MdrSG100001943,MdrSG100010202,MdrSG100010200,MdrSG100010205,MdrSG100010209,MdrSG100018477,MdrSG100018474,MdrSG100018472,MdrSG100018470,MdrSG100018465,MdrSG100018463,MdrSG100001938,MdrSG100018481,MdrSG100018482,MdrSG100016376,MdrSG100016372,MdrSG100016369,MdrSG100005480,MdrSG100017694,MdrSG100016362,MdrSG100017696,MdrSG100017695,MdrSG100019987,MdrSG1000…	0.294041
Molecular function	molecular function inhibitor activity	GO:0140678	3	0.0250548	2.26274	8	122	219	7557	MdrSG100020107,MdrSG100002370,MdrSG100002379,MdrSG100002377,MdrSG100002376,MdrSG100002381,MdrSG100002383,MdrSG100002558,	0.294096
Molecular function	enzyme inhibitor activity	GO:0004857	4	0.0250548	2.26274	8	122	219	7557	MdrSG100020107,MdrSG100002370,MdrSG100002379,MdrSG100002377,MdrSG100002376,MdrSG100002381,MdrSG100002383,MdrSG100002558,	0.294096
Cellular component	cytoplasm	GO:0005737	3	0.00902407	1.11462	181	5704	262	9203	MdrSG100001940,MdrSG100010202,MdrSG100010205,MdrSG100010209,MdrSG100010207,MdrSG100020103,MdrSG100018477,MdrSG100018473,MdrSG100018470,MdrSG100018465,MdrSG100018463,MdrSG100018462,MdrSG100018459,MdrSG100018456,MdrSG100018457,MdrSG100018485,MdrSG100018486,MdrSG100018481,MdrSG100018482,MdrSG100018479,MdrSG100016372,MdrSG100017697,MdrSG100005483,MdrSG100005484,MdrSG100005480,MdrSG100016362,MdrSG1000…	0.329379
Biological process	obsolete cellular macromolecule metabolic process	GO:0044260	0	0.00936004	1.24108	91	2429	267	8845	MdrSG100029299,MdrSG100010202,MdrSG100010200,MdrSG100010205,MdrSG100018477,MdrSG100018474,MdrSG100018470,MdrSG100018465,MdrSG100018482,MdrSG100016376,MdrSG100017697,MdrSG100016369,MdrSG100016356,MdrSG100016355,MdrSG100005498,MdrSG100028583,MdrSG100028585,MdrSG100028581,MdrSG100028597,MdrSG100024079,MdrSG100026258,MdrSG100026255,MdrSG100006523,MdrSG100026259,MdrSG100019960,MdrSG100019959,MdrSG1000…	0.34613
Biological process	cellular component disassembly	GO:0022411	5	0.00989715	3.25843	6	61	267	8845	MdrSG100001943,MdrSG100001938,MdrSG100017697,MdrSG100019963,MdrSG100002359,MdrSG100020069,	0.358673
Cellular component	obsolete anchored component of membrane	GO:0031225	0	0.0112635	2.45065	9	129	262	9203	MdrSG100018485,MdrSG100018486,MdrSG100016385,MdrSG100016384,MdrSG100016386,MdrSG100016383,MdrSG100016382,MdrSG100005501,MdrSG100014325,	0.365437
Cellular component	obsolete intrinsic component of plasma membrane	GO:0031226	0	0.0131376	1.89529	15	278	262	9203	MdrSG100018456,MdrSG100018457,MdrSG100018485,MdrSG100018486,MdrSG100018454,MdrSG100018455,MdrSG100016385,MdrSG100016384,MdrSG100016386,MdrSG100016383,MdrSG100016382,MdrSG100026250,MdrSG100005501,MdrSG100014325,MdrSG100024764,	0.383618
Biological process	microtubule cytoskeleton organization	GO:0000226	7	0.0111569	2.62395	8	101	267	8845	MdrSG100001943,MdrSG100001938,MdrSG100018482,MdrSG100028558,MdrSG100028560,MdrSG100026266,MdrSG100002561,MdrSG100020069,	0.388775
Biological process	negative regulation of hydrolase activity	GO:0051346	6	0.0109654	2.86286	7	81	267	8845	MdrSG100002370,MdrSG100002379,MdrSG100002377,MdrSG100002376,MdrSG100002381,MdrSG100002383,MdrSG100002558,	0.389595
Biological process	regulation of hydrolase activity	GO:0051336	5	0.0117445	2.30051	10	144	267	8845	MdrSG100014350,MdrSG100014473,MdrSG100002370,MdrSG100005504,MdrSG100002379,MdrSG100002377,MdrSG100002376,MdrSG100002381,MdrSG100002383,MdrSG100002558,	0.40153
Biological process	response to decreased oxygen levels	GO:0036293	5	0.0124476	2.79387	7	83	267	8845	MdrSG100014351,MdrSG100014346,MdrSG100014348,MdrSG100014349,MdrSG100005742,MdrSG100014334,MdrSG100024767,	0.417687
Biological process	response to oxygen levels	GO:0070482	4	0.0132405	2.76061	7	84	267	8845	MdrSG100014351,MdrSG100014346,MdrSG100014348,MdrSG100014349,MdrSG100005742,MdrSG100014334,MdrSG100024767,	0.428426
Cellular component	obsolete cytoplasmic part	GO:0044444	0	0.019623	1.11835	159	4994	262	9203	MdrSG100001940,MdrSG100010202,MdrSG100010205,MdrSG100010209,MdrSG100010207,MdrSG100020103,MdrSG100018477,MdrSG100018473,MdrSG100018465,MdrSG100018463,MdrSG100018462,MdrSG100018459,MdrSG100018456,MdrSG100018457,MdrSG100018485,MdrSG100018486,MdrSG100018481,MdrSG100018482,MdrSG100018479,MdrSG100016372,MdrSG100005483,MdrSG100005484,MdrSG100005480,MdrSG100016362,MdrSG100016361,MdrSG100016360,MdrSG1000…	0.440763
Cellular component	endopeptidase complex	GO:1905369	5	0.0393785	2.66106	5	66	262	9203	MdrSG100019960,MdrSG100006550,MdrSG100002368,MdrSG100014350,MdrSG100028618,	0.442251
Cellular component	lytic vacuole	GO:0000323	7	0.0356018	2.45065	6	86	262	9203	MdrSG100005504,MdrSG100002375,MdrSG100002374,MdrSG100002382,MdrSG100002384,MdrSG100002380,	0.451987
Cellular component	obsolete plasma membrane part	GO:0044459	0	0.0418434	1.60576	16	350	262	9203	MdrSG100018456,MdrSG100018457,MdrSG100018485,MdrSG100018486,MdrSG100018454,MdrSG100018455,MdrSG100016385,MdrSG100016384,MdrSG100016386,MdrSG100016383,MdrSG100016382,MdrSG100026250,MdrSG100005501,MdrSG100028765,MdrSG100014325,MdrSG100024764,	0.452528
Cellular component	lysosome	GO:0005764	8	0.0221215	2.73709	6	77	262	9203	MdrSG100005504,MdrSG100002375,MdrSG100002374,MdrSG100002382,MdrSG100002384,MdrSG100002380,	0.461392
Cellular component	plastoglobule	GO:0010287	3	0.0312089	2.83274	5	62	262	9203	MdrSG100028561,MdrSG100002342,MdrSG100014500,MdrSG100014501,MdrSG100014502,	0.479631
Biological process	protein catabolic process	GO:0030163	6	0.0329646	1.55527	20	426	267	8845	MdrSG100029299,MdrSG100005483,MdrSG100005498,MdrSG100024079,MdrSG100006523,MdrSG100019960,MdrSG100026262,MdrSG100006550,MdrSG100019964,MdrSG100002368,MdrSG100028762,MdrSG100002353,MdrSG100028618,MdrSG100002375,MdrSG100002374,MdrSG100002382,MdrSG100002384,MdrSG100002380,MdrSG100002558,MdrSG100020079,	0.481708
Biological process	photosynthesis	GO:0015979	4	0.0159793	2.31121	9	129	267	8845	MdrSG100018465,MdrSG100016362,MdrSG100002371,MdrSG100002373,MdrSG100005502,MdrSG100002378,MdrSG100014500,MdrSG100014501,MdrSG100014502,	0.482575
Cellular component	Sm-like protein family complex	GO:0120114	3	0.0182898	3.2524	5	54	262	9203	MdrSG100018473,MdrSG100018459,MdrSG100005503,MdrSG100005541,MdrSG100014323,	0.485511
Cellular component	proteasome complex	GO:0000502	6	0.0182898	3.2524	5	54	262	9203	MdrSG100019960,MdrSG100006550,MdrSG100002368,MdrSG100014350,MdrSG100028618,	0.485511
Cellular component	obsolete intrinsic component of membrane	GO:0031224	0	0.03007	1.51575	23	533	262	9203	MdrSG100018456,MdrSG100018457,MdrSG100018485,MdrSG100018486,MdrSG100005480,MdrSG100018454,MdrSG100018455,MdrSG100016385,MdrSG100016384,MdrSG100016386,MdrSG100016383,MdrSG100016382,MdrSG100024064,MdrSG100024068,MdrSG100024066,MdrSG100024067,MdrSG100026250,MdrSG100005501,MdrSG100028766,MdrSG100014488,MdrSG100014325,MdrSG100024764,MdrSG100021596,	0.487803
Cellular component	cytoplasmic region	GO:0099568	4	0.0470141	2.29082	6	92	262	9203	MdrSG100018462,MdrSG100018456,MdrSG100018457,MdrSG100018482,MdrSG100018454,MdrSG100018455,	0.49029
Biological process	response to hypoxia	GO:0001666	6	0.0175186	2.88064	6	69	267	8845	MdrSG100014351,MdrSG100014346,MdrSG100014348,MdrSG100014349,MdrSG100005742,MdrSG100014334,	0.495995
Cellular component	cell cortex	GO:0005938	4	0.0290889	2.57019	6	82	262	9203	MdrSG100018462,MdrSG100018456,MdrSG100018457,MdrSG100018482,MdrSG100018454,MdrSG100018455,	0.499644
Biological process	cell surface receptor signaling pathway	GO:0007166	6	0.01692	1.8853	14	246	267	8845	MdrSG100018473,MdrSG100016369,MdrSG100005483,MdrSG100028583,MdrSG100028581,MdrSG100006520,MdrSG100026271,MdrSG100017675,MdrSG100024063,MdrSG100006535,MdrSG100002392,MdrSG100002348,MdrSG100001364,MdrSG100020090,	0.502607
Biological process	phloem or xylem histogenesis	GO:0010087	5	0.0352798	2.45388	6	81	267	8845	MdrSG100029297,MdrSG100019981,MdrSG100028765,MdrSG100028613,MdrSG100028612,MdrSG100014329,	0.503363
Biological process	olefinic compound biosynthetic process	GO:0120255	5	0.0182946	3.24778	5	51	267	8845	MdrSG100028594,MdrSG100028591,MdrSG100028592,MdrSG100028593,MdrSG100006523,	0.509996
Biological process	DNA repair	GO:0006281	8	0.0365541	1.79067	12	222	267	8845	MdrSG100026258,MdrSG100026255,MdrSG100026249,MdrSG100019965,MdrSG100018705,MdrSG100002355,MdrSG100002354,MdrSG100002379,MdrSG100002381,MdrSG100002383,MdrSG100001349,MdrSG100002339,	0.517469
Biological process	cytoskeleton organization	GO:0007010	6	0.037409	1.84041	11	198	267	8845	MdrSG100001943,MdrSG100001938,MdrSG100018482,MdrSG100028558,MdrSG100028560,MdrSG100026266,MdrSG100019963,MdrSG100002359,MdrSG100005503,MdrSG100002561,MdrSG100020069,	0.525466
Biological process	fatty acid biosynthetic process	GO:0006633	10	0.0191403	2.2417	9	133	267	8845	MdrSG100016362,MdrSG100024077,MdrSG100024076,MdrSG100014346,MdrSG100014348,MdrSG100014349,MdrSG100005502,MdrSG100014334,MdrSG100002391,	0.525488
Biological process	cellular response to stress	GO:0033554	4	0.0384807	1.36195	34	827	267	8845	MdrSG100005499,MdrSG100005493,MdrSG100028591,MdrSG100026258,MdrSG100026255,MdrSG100019959,MdrSG100006531,MdrSG100014497,MdrSG100026271,MdrSG100006550,MdrSG100006535,MdrSG100026249,MdrSG100019965,MdrSG100006540,MdrSG100014346,MdrSG100018705,MdrSG100014348,MdrSG100014349,MdrSG100005504,MdrSG100005744,MdrSG100005742,MdrSG100002353,MdrSG100002355,MdrSG100002354,MdrSG100014334,MdrSG100002379,MdrSG1000…	0.528235
Biological process	obsolete movement of cell or subcellular component	GO:0006928	0	0.0410154	2.18765	7	106	267	8845	MdrSG100001943,MdrSG100001938,MdrSG100005483,MdrSG100026266,MdrSG100005503,MdrSG100020061,MdrSG100020069,	0.554626
Biological process	negative regulation of metabolic process	GO:0009892	6	0.0407998	1.40753	28	659	267	8845	MdrSG100017697,MdrSG100028576,MdrSG100018696,MdrSG100024079,MdrSG100026258,MdrSG100026255,MdrSG100006523,MdrSG100028562,MdrSG100002396,MdrSG100014497,MdrSG100006551,MdrSG100006535,MdrSG100014350,MdrSG100014342,MdrSG100002370,MdrSG100005504,MdrSG100005502,MdrSG100028613,MdrSG100014494,MdrSG100002379,MdrSG100002377,MdrSG100002376,MdrSG100002381,MdrSG100002383,MdrSG100002558,MdrSG100002344,MdrSG1000…	0.555859
Biological process	DNA damage response	GO:0006974	5	0.0430768	1.6623	14	279	267	8845	MdrSG100026258,MdrSG100026255,MdrSG100019959,MdrSG100006535,MdrSG100026249,MdrSG100019965,MdrSG100018705,MdrSG100002355,MdrSG100002354,MdrSG100002379,MdrSG100002381,MdrSG100002383,MdrSG100001349,MdrSG100002339,	0.565617
Biological process	hydrocarbon biosynthetic process	GO:0120251	5	0.0245994	3.01158	5	55	267	8845	MdrSG100028594,MdrSG100028591,MdrSG100028592,MdrSG100028593,MdrSG100006523,	0.594323
Biological process	lipid biosynthetic process	GO:0008610	6	0.0456009	1.49897	20	442	267	8845	MdrSG100005480,MdrSG100016362,MdrSG100005489,MdrSG100024077,MdrSG100024081,MdrSG100028574,MdrSG100026248,MdrSG100024076,MdrSG100014346,MdrSG100014348,MdrSG100014349,MdrSG100002357,MdrSG100005502,MdrSG100002353,MdrSG100014334,MdrSG100014488,MdrSG100002391,MdrSG100014481,MdrSG100001352,MdrSG100002342,	0.594452
Biological process	hydrocarbon metabolic process	GO:0120252	4	0.045953	2.54826	5	65	267	8845	MdrSG100028594,MdrSG100028591,MdrSG100028592,MdrSG100028593,MdrSG100006523,	0.594763
Biological process	microtubule-based process	GO:0007017	3	0.049701	1.887	9	158	267	8845	MdrSG100001943,MdrSG100001938,MdrSG100018482,MdrSG100028558,MdrSG100028560,MdrSG100026266,MdrSG100002561,MdrSG100020061,MdrSG100020069,	0.600389
Biological process	leaf development	GO:0048366	6	0.0494668	1.59778	15	311	267	8845	MdrSG100020108,MdrSG100018463,MdrSG100018485,MdrSG100018486,MdrSG100016385,MdrSG100016384,MdrSG100016386,MdrSG100016383,MdrSG100016382,MdrSG100028561,MdrSG100006539,MdrSG100014350,MdrSG100028765,MdrSG100014494,MdrSG100020088,	0.601569
Biological process	proteolysis	GO:0006508	6	0.0285928	1.44248	29	666	267	8845	MdrSG100029299,MdrSG100018463,MdrSG100016376,MdrSG100005483,MdrSG100005498,MdrSG100024079,MdrSG100006523,MdrSG100019960,MdrSG100026262,MdrSG100006550,MdrSG100006535,MdrSG100019964,MdrSG100002368,MdrSG100014350,MdrSG100002370,MdrSG100028762,MdrSG100014331,MdrSG100002379,MdrSG100002375,MdrSG100002374,MdrSG100002377,MdrSG100002376,MdrSG100002382,MdrSG100002381,MdrSG100002384,MdrSG100002383,MdrSG1000…	0.602443
Biological process	protein metabolic process	GO:0019538	5	0.0290125	1.2116	79	2160	267	8845	MdrSG100029299,MdrSG100010202,MdrSG100010200,MdrSG100018477,MdrSG100018474,MdrSG100018473,MdrSG100018470,MdrSG100018463,MdrSG100018482,MdrSG100016376,MdrSG100017697,MdrSG100016369,MdrSG100005483,MdrSG100016356,MdrSG100016355,MdrSG100005498,MdrSG100028583,MdrSG100028581,MdrSG100028597,MdrSG100024079,MdrSG100006523,MdrSG100026259,MdrSG100019960,MdrSG100019959,MdrSG100026262,MdrSG100002396,MdrSG1000…	0.60426
Biological process	regulation of root development	GO:2000280	5	0.0485473	2.50965	5	66	267	8845	MdrSG100014497,MdrSG100006551,MdrSG100014351,MdrSG100020090,MdrSG100024767,	0.610886
Biological process	DNA replication	GO:0006260	8	0.04808	1.89902	9	157	267	8845	MdrSG100010200,MdrSG100016354,MdrSG100006535,MdrSG100028753,MdrSG100002355,MdrSG100002354,MdrSG100001354,MdrSG100001349,MdrSG100002344,	0.613528
Biological process	response to starvation	GO:0042594	4	0.0484791	2.1081	7	110	267	8845	MdrSG100005493,MdrSG100028591,MdrSG100014497,MdrSG100005504,MdrSG100002342,MdrSG100024766,MdrSG100024764,	0.614294
Biological process	proteolysis involved in protein catabolic process	GO:0051603	7	0.0479559	1.55142	17	363	267	8845	MdrSG100029299,MdrSG100005483,MdrSG100005498,MdrSG100024079,MdrSG100006523,MdrSG100019960,MdrSG100026262,MdrSG100006550,MdrSG100019964,MdrSG100002368,MdrSG100028762,MdrSG100002375,MdrSG100002374,MdrSG100002382,MdrSG100002384,MdrSG100002380,MdrSG100002558,	0.616284

## Sheet: Table S9
Go Enrichment of gene flow genes from Group D to Group C
Class	GO_Name	GO_ID	GO_Level	P_value	EnrichmentScore	HitsGenesCountsInSelectedSet	HitsGenesCountsInBackground	AllGenesCountsInSelectedSet	AllGenesCountsInBackground	GenesOfSelectedSetInGOterm	corrected p-value(BH method)
Molecular function	alpha-amylase inhibitor activity	GO:0015066	5	8.45e-14	25.2742	11	23	143	7557	MdrSG100024299,MdrSG100024285,MdrSG100024282,MdrSG100024283,MdrSG100024288,MdrSG100024286,MdrSG100024287,MdrSG100024291,MdrSG100024292,MdrSG100024293,MdrSG100024294,	3.14e-11
Molecular function	serine-type endopeptidase inhibitor activity	GO:0004867	7	2.14e-11	16.6088	11	35	143	7557	MdrSG100024299,MdrSG100024285,MdrSG100024282,MdrSG100024283,MdrSG100024288,MdrSG100024286,MdrSG100024287,MdrSG100024291,MdrSG100024292,MdrSG100024293,MdrSG100024294,	3.98e-09
Molecular function	endopeptidase regulator activity	GO:0061135	5	2.35e-09	11.179	11	52	143	7557	MdrSG100024299,MdrSG100024285,MdrSG100024282,MdrSG100024283,MdrSG100024288,MdrSG100024286,MdrSG100024287,MdrSG100024291,MdrSG100024292,MdrSG100024293,MdrSG100024294,	1.75e-07
Molecular function	peptidase inhibitor activity	GO:0030414	5	1.89e-09	11.3982	11	51	143	7557	MdrSG100024299,MdrSG100024285,MdrSG100024282,MdrSG100024283,MdrSG100024288,MdrSG100024286,MdrSG100024287,MdrSG100024291,MdrSG100024292,MdrSG100024293,MdrSG100024294,	1.75e-07
Molecular function	endopeptidase inhibitor activity	GO:0004866	6	1.5e-09	11.6262	11	50	143	7557	MdrSG100024299,MdrSG100024285,MdrSG100024282,MdrSG100024283,MdrSG100024288,MdrSG100024286,MdrSG100024287,MdrSG100024291,MdrSG100024292,MdrSG100024293,MdrSG100024294,	1.86e-07
Molecular function	peptidase regulator activity	GO:0061134	4	3.61e-09	10.765	11	54	143	7557	MdrSG100024299,MdrSG100024285,MdrSG100024282,MdrSG100024283,MdrSG100024288,MdrSG100024286,MdrSG100024287,MdrSG100024291,MdrSG100024292,MdrSG100024293,MdrSG100024294,	2.24e-07
Biological process	negative regulation of peptidase activity	GO:0010466	10	2.32e-09	11.2623	11	53	163	8845	MdrSG100024299,MdrSG100024285,MdrSG100024282,MdrSG100024283,MdrSG100024288,MdrSG100024286,MdrSG100024287,MdrSG100024291,MdrSG100024292,MdrSG100024293,MdrSG100024294,	1.12e-06
Biological process	negative regulation of hydrolase activity	GO:0051346	6	2.22e-09	8.70901	13	81	163	8845	MdrSG100005043,MdrSG100004349,MdrSG100024299,MdrSG100024285,MdrSG100024282,MdrSG100024283,MdrSG100024288,MdrSG100024286,MdrSG100024287,MdrSG100024291,MdrSG100024292,MdrSG100024293,MdrSG100024294,	1.6e-06
Biological process	negative regulation of proteolysis	GO:0045861	9	5.27e-09	10.472	11	57	163	8845	MdrSG100024299,MdrSG100024285,MdrSG100024282,MdrSG100024283,MdrSG100024288,MdrSG100024286,MdrSG100024287,MdrSG100024291,MdrSG100024292,MdrSG100024293,MdrSG100024294,	1.9e-06
Biological process	regulation of endopeptidase activity	GO:0052548	10	9.33e-09	9.94836	11	60	163	8845	MdrSG100024299,MdrSG100024285,MdrSG100024282,MdrSG100024283,MdrSG100024288,MdrSG100024286,MdrSG100024287,MdrSG100024291,MdrSG100024292,MdrSG100024293,MdrSG100024294,	2.7e-06
Biological process	negative regulation of endopeptidase activity	GO:0010951	11	1.87e-09	11.4789	11	52	163	8845	MdrSG100024299,MdrSG100024285,MdrSG100024282,MdrSG100024283,MdrSG100024288,MdrSG100024286,MdrSG100024287,MdrSG100024291,MdrSG100024292,MdrSG100024293,MdrSG100024294,	2.7e-06
Biological process	regulation of peptidase activity	GO:0052547	9	1.34e-08	9.62745	11	62	163	8845	MdrSG100024299,MdrSG100024285,MdrSG100024282,MdrSG100024283,MdrSG100024288,MdrSG100024286,MdrSG100024287,MdrSG100024291,MdrSG100024292,MdrSG100024293,MdrSG100024294,	3.23e-06
Biological process	negative regulation of protein metabolic process	GO:0051248	8	3.63e-07	4.90336	15	166	163	8845	MdrSG100005037,MdrSG100005043,MdrSG100004348,MdrSG100024299,MdrSG100024285,MdrSG100024282,MdrSG100024283,MdrSG100024288,MdrSG100024286,MdrSG100024287,MdrSG100024291,MdrSG100024292,MdrSG100024293,MdrSG100024294,MdrSG100026919,	7.49e-05
Molecular function	enzyme inhibitor activity	GO:0004857	4	2.9e-06	5.19798	12	122	143	7557	MdrSG100005043,MdrSG100024299,MdrSG100024285,MdrSG100024282,MdrSG100024283,MdrSG100024288,MdrSG100024286,MdrSG100024287,MdrSG100024291,MdrSG100024292,MdrSG100024293,MdrSG100024294,	0.000154
Molecular function	molecular function inhibitor activity	GO:0140678	3	2.9e-06	5.19798	12	122	143	7557	MdrSG100005043,MdrSG100024299,MdrSG100024285,MdrSG100024282,MdrSG100024283,MdrSG100024288,MdrSG100024286,MdrSG100024287,MdrSG100024291,MdrSG100024292,MdrSG100024293,MdrSG100024294,	0.000154
Biological process	regulation of hydrolase activity	GO:0051336	5	2.28e-06	4.89882	13	144	163	8845	MdrSG100005043,MdrSG100004349,MdrSG100024299,MdrSG100024285,MdrSG100024282,MdrSG100024283,MdrSG100024288,MdrSG100024286,MdrSG100024287,MdrSG100024291,MdrSG100024292,MdrSG100024293,MdrSG100024294,	0.000413
Biological process	negative regulation of catalytic activity	GO:0043086	5	3.35e-06	4.73443	13	149	163	8845	MdrSG100005043,MdrSG100004349,MdrSG100024299,MdrSG100024285,MdrSG100024282,MdrSG100024283,MdrSG100024288,MdrSG100024286,MdrSG100024287,MdrSG100024291,MdrSG100024292,MdrSG100024293,MdrSG100024294,	0.000538
Biological process	obsolete negative regulation of nitrogen compound metabolic process	GO:0051172	0	3.75e-06	2.89575	23	431	163	8845	MdrSG100029150,MdrSG100005037,MdrSG100005043,MdrSG100004348,MdrSG100024299,MdrSG100019727,MdrSG100024285,MdrSG100024282,MdrSG100024283,MdrSG100024288,MdrSG100024286,MdrSG100024287,MdrSG100024291,MdrSG100024292,MdrSG100024293,MdrSG100024294,MdrSG100016822,MdrSG100024308,MdrSG100011008,MdrSG100026946,MdrSG100026919,MdrSG100010592,MdrSG100010597,	0.000542
Biological process	regulation of protein metabolic process	GO:0051246	7	4.68e-06	2.94766	22	405	163	8845	MdrSG100005037,MdrSG100005043,MdrSG100007205,MdrSG100029313,MdrSG100004349,MdrSG100004348,MdrSG100024299,MdrSG100024285,MdrSG100024282,MdrSG100024283,MdrSG100024288,MdrSG100024286,MdrSG100024287,MdrSG100024291,MdrSG100024292,MdrSG100024293,MdrSG100024294,MdrSG100018972,MdrSG100011018,MdrSG100026919,MdrSG100010592,MdrSG100010597,	0.000614
Biological process	negative regulation of molecular function	GO:0044092	4	6.56e-06	4.15133	14	183	163	8845	MdrSG100005043,MdrSG100004349,MdrSG100024299,MdrSG100017429,MdrSG100024285,MdrSG100024282,MdrSG100024283,MdrSG100024288,MdrSG100024286,MdrSG100024287,MdrSG100024291,MdrSG100024292,MdrSG100024293,MdrSG100024294,	0.000677
Biological process	regulation of proteolysis	GO:0030162	8	6.18e-06	4.85945	12	134	163	8845	MdrSG100029313,MdrSG100024299,MdrSG100024285,MdrSG100024282,MdrSG100024283,MdrSG100024288,MdrSG100024286,MdrSG100024287,MdrSG100024291,MdrSG100024292,MdrSG100024293,MdrSG100024294,	0.000687
Biological process	obsolete regulation of nitrogen compound metabolic process	GO:0051171	0	5.81e-06	1.73864	57	1779	163	8845	MdrSG100029150,MdrSG100029151,MdrSG100029162,MdrSG100007218,MdrSG100007215,MdrSG100005037,MdrSG100005046,MdrSG100005043,MdrSG100007209,MdrSG100007205,MdrSG100018581,MdrSG100007236,MdrSG100007243,MdrSG100007242,MdrSG100007241,MdrSG100007240,MdrSG100029313,MdrSG100004349,MdrSG100004348,MdrSG100017417,MdrSG100004338,MdrSG100024299,MdrSG100019730,MdrSG100019727,MdrSG100019728,MdrSG100017429,MdrSG1000…	0.0007
Biological process	obsolete negative regulation of cellular metabolic process	GO:0031324	0	9.21e-06	2.74301	23	455	163	8845	MdrSG100029150,MdrSG100005037,MdrSG100005043,MdrSG100004348,MdrSG100024299,MdrSG100019727,MdrSG100024285,MdrSG100024282,MdrSG100024283,MdrSG100024288,MdrSG100024286,MdrSG100024287,MdrSG100024291,MdrSG100024292,MdrSG100024293,MdrSG100024294,MdrSG100016822,MdrSG100024308,MdrSG100011008,MdrSG100026946,MdrSG100026919,MdrSG100010592,MdrSG100010597,	0.000887
Biological process	regulation of primary metabolic process	GO:0080090	6	1.98e-05	1.67191	57	1850	163	8845	MdrSG100029150,MdrSG100029151,MdrSG100029162,MdrSG100007218,MdrSG100007215,MdrSG100005037,MdrSG100005046,MdrSG100005043,MdrSG100007209,MdrSG100007205,MdrSG100018581,MdrSG100007236,MdrSG100007243,MdrSG100007242,MdrSG100007241,MdrSG100007240,MdrSG100029313,MdrSG100004349,MdrSG100004348,MdrSG100017417,MdrSG100004338,MdrSG100024299,MdrSG100019730,MdrSG100019727,MdrSG100019728,MdrSG100017429,MdrSG1000…	0.00179262
Biological process	obsolete regulation of cellular metabolic process	GO:0031323	0	3.2e-05	1.63496	58	1925	163	8845	MdrSG100029150,MdrSG100029151,MdrSG100029162,MdrSG100007218,MdrSG100007215,MdrSG100005037,MdrSG100005046,MdrSG100005043,MdrSG100007209,MdrSG100007205,MdrSG100018581,MdrSG100007236,MdrSG100007243,MdrSG100007242,MdrSG100007241,MdrSG100007240,MdrSG100029313,MdrSG100004349,MdrSG100004348,MdrSG100017417,MdrSG100004338,MdrSG100024299,MdrSG100019730,MdrSG100019727,MdrSG100019728,MdrSG100017429,MdrSG1000…	0.00272143
Biological process	negative regulation of macromolecule metabolic process	GO:0010605	7	6.76e-05	2.26099	26	624	163	8845	MdrSG100029150,MdrSG100029160,MdrSG100029162,MdrSG100005037,MdrSG100005043,MdrSG100004348,MdrSG100024299,MdrSG100019727,MdrSG100024285,MdrSG100024282,MdrSG100024283,MdrSG100024288,MdrSG100024286,MdrSG100024287,MdrSG100024291,MdrSG100024292,MdrSG100024293,MdrSG100024294,MdrSG100016822,MdrSG100024308,MdrSG100011008,MdrSG100010580,MdrSG100026946,MdrSG100026919,MdrSG100010592,MdrSG100010597,	0.00542966
Biological process	regulation of macromolecule metabolic process	GO:0060255	6	7.47e-05	1.58955	58	1980	163	8845	MdrSG100029150,MdrSG100029151,MdrSG100029160,MdrSG100029162,MdrSG100007218,MdrSG100007215,MdrSG100005037,MdrSG100005046,MdrSG100005043,MdrSG100007209,MdrSG100007205,MdrSG100018581,MdrSG100007243,MdrSG100007242,MdrSG100007241,MdrSG100007240,MdrSG100029313,MdrSG100004349,MdrSG100004348,MdrSG100017417,MdrSG100004338,MdrSG100024299,MdrSG100019730,MdrSG100019727,MdrSG100019728,MdrSG100017429,MdrSG1000…	0.00568291
Biological process	negative regulation of metabolic process	GO:0009892	6	0.000165	2.14091	26	659	163	8845	MdrSG100029150,MdrSG100029160,MdrSG100029162,MdrSG100005037,MdrSG100005043,MdrSG100004348,MdrSG100024299,MdrSG100019727,MdrSG100024285,MdrSG100024282,MdrSG100024283,MdrSG100024288,MdrSG100024286,MdrSG100024287,MdrSG100024291,MdrSG100024292,MdrSG100024293,MdrSG100024294,MdrSG100016822,MdrSG100024308,MdrSG100011008,MdrSG100010580,MdrSG100026946,MdrSG100026919,MdrSG100010592,MdrSG100010597,	0.0119437
Biological process	regulation of catalytic activity	GO:0050790	4	0.000175	2.70523	17	341	163	8845	MdrSG100005043,MdrSG100007205,MdrSG100018581,MdrSG100004349,MdrSG100024299,MdrSG100024285,MdrSG100024282,MdrSG100024283,MdrSG100024288,MdrSG100024286,MdrSG100024287,MdrSG100024291,MdrSG100024292,MdrSG100024293,MdrSG100024294,MdrSG100018972,MdrSG100011004,	0.0120225
Molecular function	enzyme regulator activity	GO:0030234	3	0.000356	2.86762	14	258	143	7557	MdrSG100005043,MdrSG100004349,MdrSG100024299,MdrSG100024285,MdrSG100024282,MdrSG100024283,MdrSG100024288,MdrSG100024286,MdrSG100024287,MdrSG100024291,MdrSG100024292,MdrSG100024293,MdrSG100024294,MdrSG100018972,	0.0132319
Biological process	negative regulation of cellular process	GO:0048523	5	0.000202	1.89693	33	944	163	8845	MdrSG100029150,MdrSG100029160,MdrSG100029162,MdrSG100005037,MdrSG100005046,MdrSG100005043,MdrSG100018581,MdrSG100029313,MdrSG100004349,MdrSG100004348,MdrSG100004351,MdrSG100004341,MdrSG100024299,MdrSG100019727,MdrSG100024285,MdrSG100024282,MdrSG100024283,MdrSG100024288,MdrSG100024286,MdrSG100024287,MdrSG100024291,MdrSG100024292,MdrSG100024293,MdrSG100024294,MdrSG100016822,MdrSG100016825,MdrSG1000…	0.0132759
Molecular function	molecular function regulator activity	GO:0098772	2	0.000503	2.77096	14	267	143	7557	MdrSG100005043,MdrSG100004349,MdrSG100024299,MdrSG100024285,MdrSG100024282,MdrSG100024283,MdrSG100024288,MdrSG100024286,MdrSG100024287,MdrSG100024291,MdrSG100024292,MdrSG100024293,MdrSG100024294,MdrSG100018972,	0.0170113
Biological process	regulation of metabolic process	GO:0019222	5	0.000279	1.50177	60	2168	163	8845	MdrSG100029150,MdrSG100029151,MdrSG100029160,MdrSG100029162,MdrSG100007218,MdrSG100007215,MdrSG100005037,MdrSG100005046,MdrSG100005043,MdrSG100007209,MdrSG100007205,MdrSG100018581,MdrSG100007236,MdrSG100007243,MdrSG100007242,MdrSG100007241,MdrSG100007240,MdrSG100029313,MdrSG100004349,MdrSG100004348,MdrSG100017417,MdrSG100004338,MdrSG100024299,MdrSG100019730,MdrSG100019727,MdrSG100019728,MdrSG1000…	0.0175302
Biological process	gravitropism	GO:0009630	5	0.000444	6.02931	6	54	163	8845	MdrSG100004340,MdrSG100019731,MdrSG100024295,MdrSG100016808,MdrSG100026919,MdrSG100026922,	0.0221208
Biological process	photomorphogenesis	GO:0009640	7	0.000559	4.86983	7	78	163	8845	MdrSG100005046,MdrSG100007223,MdrSG100007222,MdrSG100007221,MdrSG100019731,MdrSG100024295,MdrSG100026919,	0.026934
Biological process	response to gravity	GO:0009629	4	0.000596	5.71198	6	57	163	8845	MdrSG100004340,MdrSG100019731,MdrSG100024295,MdrSG100016808,MdrSG100026919,MdrSG100026922,	0.0277834
Biological process	tropism	GO:0009606	4	0.000858	5.33742	6	61	163	8845	MdrSG100004340,MdrSG100019731,MdrSG100024295,MdrSG100016808,MdrSG100026919,MdrSG100026922,	0.0375892
Biological process	negative regulation of biological process	GO:0048519	4	0.0012655	1.69419	34	1089	163	8845	MdrSG100029150,MdrSG100029160,MdrSG100029162,MdrSG100005037,MdrSG100005046,MdrSG100005043,MdrSG100018581,MdrSG100029313,MdrSG100004349,MdrSG100004348,MdrSG100004351,MdrSG100004341,MdrSG100024299,MdrSG100019727,MdrSG100017429,MdrSG100024285,MdrSG100024282,MdrSG100024283,MdrSG100024288,MdrSG100024286,MdrSG100024287,MdrSG100024291,MdrSG100024292,MdrSG100024293,MdrSG100024294,MdrSG100016822,MdrSG1000…	0.0468884
Biological process	maintenance of cell number	GO:0098727	3	0.00134636	6.02931	5	45	163	8845	MdrSG100007244,MdrSG100004340,MdrSG100019728,MdrSG100010592,MdrSG100010597,	0.0486373
Biological process	stem cell population maintenance	GO:0019827	4	0.00134636	6.02931	5	45	163	8845	MdrSG100007244,MdrSG100004340,MdrSG100019728,MdrSG100010592,MdrSG100010597,	0.0486373
Biological process	regulation of molecular function	GO:0065009	3	0.00155039	2.17055	18	450	163	8845	MdrSG100005043,MdrSG100007205,MdrSG100018581,MdrSG100004349,MdrSG100024299,MdrSG100017429,MdrSG100024285,MdrSG100024282,MdrSG100024283,MdrSG100024288,MdrSG100024286,MdrSG100024287,MdrSG100024291,MdrSG100024292,MdrSG100024293,MdrSG100024294,MdrSG100018972,MdrSG100011004,	0.0533409
Biological process	response to far red light	GO:0010218	7	0.00330757	4.93307	5	55	163	8845	MdrSG100019731,MdrSG100024295,MdrSG100011008,MdrSG100010580,MdrSG100026919,	0.108623
Biological process	obsolete regulation of cellular macromolecule biosynthetic process	GO:2000112	0	0.00439046	1.50004	40	1447	163	8845	MdrSG100029150,MdrSG100029151,MdrSG100029162,MdrSG100007218,MdrSG100007215,MdrSG100005037,MdrSG100005046,MdrSG100007209,MdrSG100018581,MdrSG100007243,MdrSG100007242,MdrSG100007241,MdrSG100007240,MdrSG100004349,MdrSG100004348,MdrSG100017417,MdrSG100019730,MdrSG100019727,MdrSG100019728,MdrSG100017429,MdrSG100013261,MdrSG100024295,MdrSG100004328,MdrSG100018972,MdrSG100013238,MdrSG100016822,MdrSG1000…	0.137918
Biological process	proteolysis	GO:0006508	6	0.00522758	1.7925	22	666	163	8845	MdrSG100029166,MdrSG100018581,MdrSG100007235,MdrSG100007234,MdrSG100029313,MdrSG100024299,MdrSG100013255,MdrSG100024285,MdrSG100024282,MdrSG100024283,MdrSG100024288,MdrSG100024286,MdrSG100024287,MdrSG100013248,MdrSG100024291,MdrSG100024292,MdrSG100024293,MdrSG100024294,MdrSG100026956,MdrSG100016827,MdrSG100010582,MdrSG100010581,	0.15416
Biological process	response to red or far red light	GO:0009639	6	0.00643185	2.68337	9	182	163	8845	MdrSG100005046,MdrSG100007223,MdrSG100007222,MdrSG100007221,MdrSG100019731,MdrSG100024295,MdrSG100011008,MdrSG100010580,MdrSG100026919,	0.18588
Biological process	obsolete regulation of cellular biosynthetic process	GO:0031326	0	0.00682609	1.45318	41	1531	163	8845	MdrSG100029150,MdrSG100029151,MdrSG100029162,MdrSG100007218,MdrSG100007215,MdrSG100005037,MdrSG100005046,MdrSG100007209,MdrSG100018581,MdrSG100007236,MdrSG100007243,MdrSG100007242,MdrSG100007241,MdrSG100007240,MdrSG100004349,MdrSG100004348,MdrSG100017417,MdrSG100019730,MdrSG100019727,MdrSG100019728,MdrSG100017429,MdrSG100013261,MdrSG100024295,MdrSG100004328,MdrSG100018972,MdrSG100013238,MdrSG1000…	0.189687
Biological process	regulation of DNA-templated transcription	GO:0006355	10	0.00772306	1.49236	36	1309	163	8845	MdrSG100029150,MdrSG100029151,MdrSG100029162,MdrSG100007218,MdrSG100007215,MdrSG100005037,MdrSG100005046,MdrSG100007209,MdrSG100018581,MdrSG100007243,MdrSG100007242,MdrSG100007241,MdrSG100007240,MdrSG100004348,MdrSG100017417,MdrSG100019730,MdrSG100019727,MdrSG100017429,MdrSG100013261,MdrSG100024295,MdrSG100004328,MdrSG100018972,MdrSG100013238,MdrSG100016822,MdrSG100016825,MdrSG100024308,MdrSG1000…	0.210563
Molecular function	transcription regulator activity	GO:0140110	2	0.0255233	1.46343	27	975	143	7557	MdrSG100029151,MdrSG100007218,MdrSG100007215,MdrSG100005037,MdrSG100005046,MdrSG100007209,MdrSG100007241,MdrSG100007240,MdrSG100004348,MdrSG100017417,MdrSG100019730,MdrSG100019727,MdrSG100013261,MdrSG100024295,MdrSG100004328,MdrSG100016822,MdrSG100016825,MdrSG100024308,MdrSG100011008,MdrSG100011007,MdrSG100026940,MdrSG100010575,MdrSG100010579,MdrSG100026922,MdrSG100026924,MdrSG100010592,MdrSG1000…	0.237367
Biological process	regulation of cellular process	GO:0050794	4	0.00999376	1.24368	76	3316	163	8845	MdrSG100007256,MdrSG100029150,MdrSG100029151,MdrSG100029160,MdrSG100029162,MdrSG100007218,MdrSG100007215,MdrSG100005037,MdrSG100005046,MdrSG100005043,MdrSG100007209,MdrSG100007207,MdrSG100007205,MdrSG100018581,MdrSG100029146,MdrSG100007236,MdrSG100007243,MdrSG100007242,MdrSG100007241,MdrSG100007240,MdrSG100010603,MdrSG100029313,MdrSG100004349,MdrSG100004348,MdrSG100004346,MdrSG100017417,MdrSG1000…	0.262563
Biological process	regulation of biological process	GO:0050789	3	0.0103302	1.22673	81	3583	163	8845	MdrSG100007256,MdrSG100029150,MdrSG100029151,MdrSG100029160,MdrSG100029162,MdrSG100007218,MdrSG100007215,MdrSG100005037,MdrSG100005046,MdrSG100005043,MdrSG100007209,MdrSG100007207,MdrSG100007205,MdrSG100018581,MdrSG100029146,MdrSG100007236,MdrSG100007244,MdrSG100007243,MdrSG100007242,MdrSG100007241,MdrSG100007240,MdrSG100029311,MdrSG100010603,MdrSG100029313,MdrSG100004349,MdrSG100004348,MdrSG1000…	0.266555
Molecular function	DNA-binding transcription factor activity	GO:0003700	3	0.0322847	1.45984	25	905	143	7557	MdrSG100029151,MdrSG100007218,MdrSG100007215,MdrSG100005037,MdrSG100005046,MdrSG100007209,MdrSG100007241,MdrSG100007240,MdrSG100004348,MdrSG100017417,MdrSG100019730,MdrSG100019727,MdrSG100013261,MdrSG100024295,MdrSG100004328,MdrSG100016822,MdrSG100016825,MdrSG100024308,MdrSG100011008,MdrSG100011007,MdrSG100026940,MdrSG100010575,MdrSG100010579,MdrSG100026922,MdrSG100026924,	0.279301
Biological process	regulation of RNA biosynthetic process	GO:2001141	9	0.0117228	1.45241	36	1345	163	8845	MdrSG100029150,MdrSG100029151,MdrSG100029162,MdrSG100007218,MdrSG100007215,MdrSG100005037,MdrSG100005046,MdrSG100007209,MdrSG100018581,MdrSG100007243,MdrSG100007242,MdrSG100007241,MdrSG100007240,MdrSG100004348,MdrSG100017417,MdrSG100019730,MdrSG100019727,MdrSG100017429,MdrSG100013261,MdrSG100024295,MdrSG100004328,MdrSG100018972,MdrSG100013238,MdrSG100016822,MdrSG100016825,MdrSG100024308,MdrSG1000…	0.287109
Biological process	obsolete regulation of nucleic acid-templated transcription	GO:1903506	0	0.0117228	1.45241	36	1345	163	8845	MdrSG100029150,MdrSG100029151,MdrSG100029162,MdrSG100007218,MdrSG100007215,MdrSG100005037,MdrSG100005046,MdrSG100007209,MdrSG100018581,MdrSG100007243,MdrSG100007242,MdrSG100007241,MdrSG100007240,MdrSG100004348,MdrSG100017417,MdrSG100019730,MdrSG100019727,MdrSG100017429,MdrSG100013261,MdrSG100024295,MdrSG100004328,MdrSG100018972,MdrSG100013238,MdrSG100016822,MdrSG100016825,MdrSG100024308,MdrSG1000…	0.287109
Biological process	regulation of nucleobase-containing compound metabolic process	GO:0019219	7	0.0188312	1.38139	39	1532	163	8845	MdrSG100029150,MdrSG100029151,MdrSG100029162,MdrSG100007218,MdrSG100007215,MdrSG100005037,MdrSG100005046,MdrSG100007209,MdrSG100018581,MdrSG100007243,MdrSG100007242,MdrSG100007241,MdrSG100007240,MdrSG100004348,MdrSG100017417,MdrSG100004338,MdrSG100019730,MdrSG100019727,MdrSG100019728,MdrSG100017429,MdrSG100013261,MdrSG100024295,MdrSG100004328,MdrSG100018972,MdrSG100013238,MdrSG100025678,MdrSG1000…	0.289479
Biological process	obsolete negative regulation of cellular macromolecule biosynthetic process	GO:2000113	0	0.0126816	2.17055	11	275	163	8845	MdrSG100029150,MdrSG100005037,MdrSG100004348,MdrSG100019727,MdrSG100016822,MdrSG100024308,MdrSG100011008,MdrSG100026946,MdrSG100026919,MdrSG100010592,MdrSG100010597,	0.300407
Biological process	regulation of RNA metabolic process	GO:0051252	8	0.0206991	1.38849	37	1446	163	8845	MdrSG100029150,MdrSG100029151,MdrSG100029162,MdrSG100007218,MdrSG100007215,MdrSG100005037,MdrSG100005046,MdrSG100007209,MdrSG100018581,MdrSG100007243,MdrSG100007242,MdrSG100007241,MdrSG100007240,MdrSG100004348,MdrSG100017417,MdrSG100004338,MdrSG100019730,MdrSG100019727,MdrSG100017429,MdrSG100013261,MdrSG100024295,MdrSG100004328,MdrSG100018972,MdrSG100013238,MdrSG100016822,MdrSG100016825,MdrSG1000…	0.305206
Biological process	chromatin organization	GO:0006325	5	0.0147516	2.04127	12	319	163	8845	MdrSG100029150,MdrSG100029160,MdrSG100029162,MdrSG100018581,MdrSG100007243,MdrSG100007242,MdrSG100016823,MdrSG100010580,MdrSG100026946,MdrSG100010591,MdrSG100010592,MdrSG100010597,	0.308929
Biological process	primary metabolic process	GO:0044238	4	0.0213877	1.12638	114	5492	163	8845	MdrSG100007259,MdrSG100007258,MdrSG100007248,MdrSG100007256,MdrSG100007253,MdrSG100021789,MdrSG100029150,MdrSG100029155,MdrSG100029156,MdrSG100029158,MdrSG100029151,MdrSG100029152,MdrSG100029160,MdrSG100029166,MdrSG100029162,MdrSG100029163,MdrSG100007218,MdrSG100007217,MdrSG100007215,MdrSG100005037,MdrSG100005045,MdrSG100005046,MdrSG100007223,MdrSG100005043,MdrSG100007222,MdrSG100005044,MdrSG1000…	0.312174
Biological process	anatomical structure morphogenesis	GO:0009653	3	0.0163923	1.57667	24	826	163	8845	MdrSG100007251,MdrSG100029161,MdrSG100029167,MdrSG100005046,MdrSG100007205,MdrSG100004348,MdrSG100004351,MdrSG100004341,MdrSG100004340,MdrSG100019731,MdrSG100019728,MdrSG100004328,MdrSG100004329,MdrSG100013143,MdrSG100025681,MdrSG100016823,MdrSG100016825,MdrSG100016811,MdrSG100011008,MdrSG100011007,MdrSG100010580,MdrSG100026922,MdrSG100010592,MdrSG100010597,	0.328985
Biological process	DNA-templated transcription	GO:0006351	9	0.0160781	1.42176	36	1374	163	8845	MdrSG100029150,MdrSG100029151,MdrSG100029162,MdrSG100007218,MdrSG100007215,MdrSG100005037,MdrSG100005046,MdrSG100007209,MdrSG100018581,MdrSG100007243,MdrSG100007242,MdrSG100007241,MdrSG100007240,MdrSG100004348,MdrSG100017417,MdrSG100019730,MdrSG100019727,MdrSG100017429,MdrSG100013261,MdrSG100024295,MdrSG100004328,MdrSG100018972,MdrSG100013238,MdrSG100016822,MdrSG100016825,MdrSG100024308,MdrSG1000…	0.331898
Biological process	regulation of macromolecule biosynthetic process	GO:0010556	7	0.0243534	1.33106	43	1753	163	8845	MdrSG100029150,MdrSG100029151,MdrSG100029160,MdrSG100029162,MdrSG100007218,MdrSG100007215,MdrSG100005037,MdrSG100005046,MdrSG100007209,MdrSG100018581,MdrSG100007243,MdrSG100007242,MdrSG100007241,MdrSG100007240,MdrSG100004349,MdrSG100004348,MdrSG100017417,MdrSG100004338,MdrSG100019730,MdrSG100019727,MdrSG100019728,MdrSG100017429,MdrSG100013261,MdrSG100024295,MdrSG100004328,MdrSG100018972,MdrSG1000…	0.331988
Biological process	regulation of biosynthetic process	GO:0009889	6	0.0261349	1.31912	44	1810	163	8845	MdrSG100029150,MdrSG100029151,MdrSG100029160,MdrSG100029162,MdrSG100007218,MdrSG100007215,MdrSG100005037,MdrSG100005046,MdrSG100007209,MdrSG100018581,MdrSG100007236,MdrSG100007243,MdrSG100007242,MdrSG100007241,MdrSG100007240,MdrSG100004349,MdrSG100004348,MdrSG100017417,MdrSG100004338,MdrSG100019730,MdrSG100019727,MdrSG100019728,MdrSG100017429,MdrSG100013261,MdrSG100024295,MdrSG100004328,MdrSG1000…	0.337187
Biological process	regulation of gene expression	GO:0010468	8	0.0253551	1.34025	41	1660	163	8845	MdrSG100029150,MdrSG100029151,MdrSG100029160,MdrSG100029162,MdrSG100007218,MdrSG100007215,MdrSG100005037,MdrSG100005046,MdrSG100007209,MdrSG100018581,MdrSG100007243,MdrSG100007242,MdrSG100007241,MdrSG100007240,MdrSG100004348,MdrSG100017417,MdrSG100004338,MdrSG100019730,MdrSG100019727,MdrSG100017429,MdrSG100013261,MdrSG100024295,MdrSG100004328,MdrSG100018972,MdrSG100013238,MdrSG100016822,MdrSG1000…	0.339241
Biological process	obsolete negative regulation of cellular biosynthetic process	GO:0031327	0	0.0274871	1.93172	11	309	163	8845	MdrSG100029150,MdrSG100005037,MdrSG100004348,MdrSG100019727,MdrSG100016822,MdrSG100024308,MdrSG100011008,MdrSG100026946,MdrSG100026919,MdrSG100010592,MdrSG100010597,	0.339477
Biological process	biological regulation	GO:0065007	2	0.0258966	1.1743	86	3974	163	8845	MdrSG100007256,MdrSG100029150,MdrSG100029151,MdrSG100029160,MdrSG100029162,MdrSG100007218,MdrSG100007215,MdrSG100005037,MdrSG100005046,MdrSG100005043,MdrSG100007209,MdrSG100007207,MdrSG100007205,MdrSG100018581,MdrSG100029146,MdrSG100007236,MdrSG100007244,MdrSG100007243,MdrSG100007242,MdrSG100007241,MdrSG100007240,MdrSG100029311,MdrSG100010603,MdrSG100029313,MdrSG100004349,MdrSG100004348,MdrSG1000…	0.340188
Biological process	biological process involved in symbiotic interaction	GO:0044403	3	0.018324	3.2689	5	83	163	8845	MdrSG100004351,MdrSG100024277,MdrSG100013260,MdrSG100010580,MdrSG100026946,	0.353043
Biological process	negative regulation of DNA-templated transcription	GO:0045892	11	0.0291338	2.20361	8	197	163	8845	MdrSG100029150,MdrSG100019727,MdrSG100016822,MdrSG100024308,MdrSG100011008,MdrSG100026946,MdrSG100010592,MdrSG100010597,	0.353767
Biological process	obsolete histone modification	GO:0016570	0	0.0372653	2.42972	6	134	163	8845	MdrSG100029150,MdrSG100007243,MdrSG100007242,MdrSG100016823,MdrSG100010592,MdrSG100010597,	0.358989
Biological process	obsolete covalent chromatin modification	GO:0016569	0	0.0384277	2.41172	6	135	163	8845	MdrSG100029150,MdrSG100007243,MdrSG100007242,MdrSG100016823,MdrSG100010592,MdrSG100010597,	0.365316
Biological process	protein metabolic process	GO:0019538	5	0.0396076	1.25611	50	2160	163	8845	MdrSG100007256,MdrSG100029150,MdrSG100029156,MdrSG100029158,MdrSG100029166,MdrSG100005037,MdrSG100005043,MdrSG100007207,MdrSG100007205,MdrSG100018581,MdrSG100029146,MdrSG100007243,MdrSG100007242,MdrSG100007235,MdrSG100007234,MdrSG100029313,MdrSG100004349,MdrSG100004348,MdrSG100004346,MdrSG100004351,MdrSG100019719,MdrSG100004341,MdrSG100024299,MdrSG100013256,MdrSG100013255,MdrSG100024285,MdrSG1000…	0.371643
Biological process	macromolecule metabolic process	GO:0043170	4	0.0339551	1.13946	98	4667	163	8845	MdrSG100007258,MdrSG100007256,MdrSG100007253,MdrSG100021789,MdrSG100029150,MdrSG100029156,MdrSG100029158,MdrSG100029151,MdrSG100029160,MdrSG100029166,MdrSG100029162,MdrSG100029163,MdrSG100007218,MdrSG100007217,MdrSG100007215,MdrSG100005037,MdrSG100005046,MdrSG100005043,MdrSG100005044,MdrSG100007209,MdrSG100007208,MdrSG100007207,MdrSG100007205,MdrSG100018581,MdrSG100029146,MdrSG100007244,MdrSG1000…	0.389406
Biological process	positive regulation of protein modification process	GO:0031401	9	0.0458643	2.55961	5	106	163	8845	MdrSG100007205,MdrSG100004349,MdrSG100018972,MdrSG100010592,MdrSG100010597,	0.411639
Biological process	negative regulation of gene expression	GO:0010629	9	0.0456577	1.64436	14	462	163	8845	MdrSG100029150,MdrSG100029160,MdrSG100029162,MdrSG100005037,MdrSG100004348,MdrSG100019727,MdrSG100016822,MdrSG100024308,MdrSG100011008,MdrSG100010580,MdrSG100026946,MdrSG100026919,MdrSG100010592,MdrSG100010597,	0.412346
Biological process	response to abiotic stimulus	GO:0009628	3	0.0455364	1.30425	38	1581	163	8845	MdrSG100021789,MdrSG100029150,MdrSG100029167,MdrSG100005046,MdrSG100007223,MdrSG100005043,MdrSG100007222,MdrSG100007221,MdrSG100029311,MdrSG100010603,MdrSG100017421,MdrSG100004351,MdrSG100004339,MdrSG100004341,MdrSG100004340,MdrSG100019731,MdrSG100017429,MdrSG100013261,MdrSG100013255,MdrSG100013251,MdrSG100024295,MdrSG100004330,MdrSG100013238,MdrSG100025678,MdrSG100016808,MdrSG100016809,MdrSG1000…	0.413837
Biological process	tissue development	GO:0009888	4	0.0487061	1.54262	17	598	163	8845	MdrSG100007251,MdrSG100029167,MdrSG100007205,MdrSG100007244,MdrSG100004341,MdrSG100004340,MdrSG100019727,MdrSG100019728,MdrSG100004328,MdrSG100004329,MdrSG100013143,MdrSG100016825,MdrSG100024308,MdrSG100011008,MdrSG100011007,MdrSG100010592,MdrSG100010597,	0.423978
Biological process	cell wall biogenesis	GO:0042546	5	0.0499338	2.26099	6	144	163	8845	MdrSG100007251,MdrSG100004348,MdrSG100019727,MdrSG100013259,MdrSG100013238,MdrSG100025681,	0.42949
Cellular component	plasma membrane	GO:0005886	4	0.0317697	1.30038	44	2009	155	9203	MdrSG100007257,MdrSG100007254,MdrSG100007251,MdrSG100010569,MdrSG100029156,MdrSG100029158,MdrSG100029161,MdrSG100029167,MdrSG100007216,MdrSG100005037,MdrSG100007220,MdrSG100007207,MdrSG100007212,MdrSG100029146,MdrSG100029312,MdrSG100010605,MdrSG100010603,MdrSG100010604,MdrSG100004351,MdrSG100019719,MdrSG100004337,MdrSG100019736,MdrSG100019733,MdrSG100017430,MdrSG100019731,MdrSG100013260,MdrSG1000…	0.756119
Cellular component	obsolete cell part	GO:0044464	0	0.0142204	1.02758	155	8956	155	9203	MdrSG100007258,MdrSG100007248,MdrSG100007257,MdrSG100007256,MdrSG100007254,MdrSG100007253,MdrSG100007251,MdrSG100021789,MdrSG100021788,MdrSG100029150,MdrSG100029155,MdrSG100010569,MdrSG100029156,MdrSG100029158,MdrSG100029152,MdrSG100029160,MdrSG100029161,MdrSG100029167,MdrSG100029162,MdrSG100029163,MdrSG100007219,MdrSG100007218,MdrSG100007217,MdrSG100007216,MdrSG100005037,MdrSG100018588,MdrSG1000…	1
Cellular component	obsolete cell	GO:0005623	0	0.0142204	1.02758	155	8956	155	9203	MdrSG100007258,MdrSG100007248,MdrSG100007257,MdrSG100007256,MdrSG100007254,MdrSG100007253,MdrSG100007251,MdrSG100021789,MdrSG100021788,MdrSG100029150,MdrSG100029155,MdrSG100010569,MdrSG100029156,MdrSG100029158,MdrSG100029152,MdrSG100029160,MdrSG100029161,MdrSG100029167,MdrSG100029162,MdrSG100029163,MdrSG100007219,MdrSG100007218,MdrSG100007217,MdrSG100007216,MdrSG100005037,MdrSG100018588,MdrSG1000…	1

## Sheet: Table S10
The classfication of individual of Philodendron varieties
ID in the study	Latin name	PCA classification	Chloroplast classification	Nuclear classification
Phs01	Philodendron hederaceum	A	A'	A
Phs02	Philodendron erubescens	A	A	A
Phs03	Philodendron erubescens	A	A	A
Phs04	Philodendron erubescens	A	A	A
Phs05	Philodendron erubescens	A	A	A
Phs06	Philodendron erubescens	A	A	A
Phs07	Philodendron erubescens	A	A	A
Phs08	Philodendron mexicanum	A	A'	A
Phs09	Philodendron domesticum	A	A	A
Phs10	Philodendron erubescens	A	A	A
Phs11	Philodendron tatei	A	A	A
Phs12	Philodendron tatei	A	A	B1
Phs13	Philodendron tatei	A	A	A
Phs14	Philodendron tatei	A	A'	A
Phs15	Philodendron erubescens	A	B1	B1
Phs16	Philodendron erubescens	A	A	A
Phs17	Philodendron suphastatum	A	A	A
Phs18	Philodendron rogosum	A	A'	A
Phs19	Philodendron tatei	A	A	A
Phs20	Philodendron tatei	A	A	A
Phs21	Philodendron hederaceum	A	A	A
Phs22	Philodendron tatei	A	A	A
Phs23	Philodendron tatei	A	A	A
Phs24	Philodendron pastazanum	A	A	B1
Phs25	Philodendron florida	A	A	A
Phs26	Philodendron erubescens	A	A	A
Phs27	Philodendron hederaceum	A	A'	A
Phs28	Philodendron melanochrysum	A	A'	A
Phs29	Philodendron gloriosum	B1	B2	B1
Phs30	Philodendron sodiroi	B1	B2	B1
Phs31	Philodendron melanochrysum	B1	B1	B2
Phs32	Philodendron eximium	B1	B2	B1
Phs33	Philodendron melanochrysum	B1	B2	B2
Phs34	Philodendron melanochrysum	B1	B1	B1
Phs35	philodendron camposportoanum	B1	B1	B1
Phs36	Philodendron melanochrysum	B1	B1	B1
Phs37	Philodendron brandtianum	B1	B1	B1
Phs38	Philodendron ecuadorian	B1	B1	B1
Phs39	Philodendron tatei	B1	B1	B1
Phs40	Philodendron gloriosum	B2	A	B2
Phs41	Philodendron fibraecataphyllum	B2	B2	B2
Phs42	Philodendron tortum	B2	B2	B2
Phs43	philodendron camposportoanum	B2	B2	B2
Phs44	philodendron camposportoanum	B2	B1	B2
Phs45	Philodendron florida	B2	B2	B2
Phs46	Philodendron domesticum	B2	B2	B2
Phs47	Philodendron melanochrysum	B2	B2	B2
Phs48	Philodendron domesticum	B2	B2	B2
Phs49	Philodendron warscewiczii	C	C	C
Phs50	Philodendron warscewiczii	C	C	C
Phs51	Philodendron hederaceum	C	C	C
Phs52	Philodendron warscewiczii	C	C	C
Phs53	Philodendron warscewiczii	C	C	C
Phs54	Philodendron warscewiczii	Outgroup	Outgroup	Outgroup
Phs55	Philodendron bipinnatifidum	Outgroup	Outgroup	Outgroup
Phs56	Philodendron bipennifolium	Outgroup	Outgroup	Outgroup
Phs57	Philodendron bipinnatifidum	Outgroup	Outgroup	Outgroup
Phs58	Philodendron tripartitum	Outgroup	Outgroup	Outgroup
Phs59	Philodendron bipinnatifidum	Outgroup	C	Outgroup
Phs60	Philodendron McDowell	-	-	-
Phs61	Philodendron erubescens	-	-	-
Phs62	Philodendron ecuadorian	-	-	-
OG01	Amydrium Zippelianum	-	-	-
OG02	Amydrium sinense	-	-	-
OG03	Caladium bicolor	-	-	-

[truncated: 8 more sheets: Table S11, Table S12, Table S13, Table S14, Table S15, Table S16, Table S17, Table S18]
